# Supplementary material for: Genetic variation and structural diversity in major seed proteins among and within Camelina species
Source: Planta. 2022 Oct 6;256(5):93. doi: 10.1007/s00425-022-03998-w (PMC9537204; doi:10.1007/s00425-022-03998-w)
Supplement: Supplementary file 2 — Supplementary file2 (XLSX 31 KB) [file 425_2022_3998_MOESM2_ESM.xlsx]

## Sheet: Camelina Species
Supplemental Table S1a. List of Camelina species
Species	ID #	Chromosomes	Ploidy	Source	Accession	Year Collected	Location	Comment
C. hispida var. grandiflora	240	14	2X	North Central Regional Plant Introduction Station, Aimes, USA	PI 650133		Ankara, Turkey (Nevsehir)
C. hispida var. hispida	248	14	2X	North Central Regional Plant Introduction Station, Aimes, USA	PI 650139		Iran	Former ID: C. rumelica subsp. transcaspica
C. laxa	612	12	2X	North Central Regional Plant Introduction Station, Aimes, USA	PI 633185		Turkey
C. neglecta	246	12	2X	North Central Regional Plant Introduction Station, Aimes, USA	PI 650135	1996	Lozere, France	Former ID: C. microcarpa
C. microcarpa	168	26	4X	S. Martin, Agriculture & Agri-Food Canada, Ottawa, ON	NA	2011	Katepwa Beach, SK, Canada
	718	26	4X	S. Martin, Agriculture & Agri-Food Canada, Ottawa, ON	NA	2012	Gainsborough, SK, Canada
	965	26	4X	S. Martin, Agriculture & Agri-Food Canada, Ottawa, ON	NA	2012	Cromer, MB, Canada
	198	40	6X	S. Martin, Agriculture & Agri-Food Canada, Ottawa, ON	NA	2011	Bow Island, AB, Canada
	818	40	6X	S. Martin, Agriculture & Agri-Food Canada, Ottawa, ON	NA	2012	Maple Creek, SK, Canada
C. rumelica subsp. transcapida	245	26	4X	North Central Regional Plant Introduction Station, Aimes, USA	PI 650134		N. Granada, S. Spain.	Former ID: C. microcarpa
C. rumelica subsp. rumelica	247	26	4X	North Central Regional Plant Introduction Station, Aimes, USA	PI 650138		Iran
	609	26	4X	IPK Gatersleben/Aussenstelle Malchow/Poel, Germany	CAM 244		Soviet Union
	1022	26	4X	North Central Regional Plant Introduction Station, Aimes, USA	PI 650134		Spain	Former ID. C. microcarpa (AKA 245)
	1034	26	4X	IPK Gatersleben/Aussenstelle Malchow/Poel, Germany	PI 650152		Germany	Former ID. C. sativa (AKA CAM23)
	1255	26	4X	Plant Gene Resources of Canada, Saskatoon, Canada	No. 45-3		Crimea, Ukraine
C. sativa	239	40	6X	North Central Regional Plant Introduction Station, Aimes, USA	PI 650132		Germany
	252	40	6X	North Central Regional Plant Introduction Station, Aimes, USA	PI 633194		Germany	Cultivar: Giessen Nr. 3
	596	40	6X	IPK Gatersleben/Aussenstelle Malchow/Poel, Germany	CAM 176			Former ID: C. alyssum
	605	40	6X	IPK Gatersleben/Aussenstelle Malchow/Poel, Germany	CAM 007		Kyrgyzstan
	621	40	6X	Mercer Seeds - Lethbridge, Canada	cv. Calena	2008	Lethbridge, AB, Canada
	1044	40	6X	North Central Regional Plant Introduction Station, Aimes, USA	PI 650162		Poland	AKA CAM36
	1062	40	6X	North Central Regional Plant Introduction Station, Aimes, USA	PI 650140		Germany	Cultivar: Came
	1063	40	6X	G. Rowland, University of Saskatchewan, Saskatoon, Canada
	1662	40	6X	R. Weslake, University of Alberta, Edmonton, Canada	cv. Suneson

## Sheet: C. sativa (PGRC)
Supplemental Table S1b. List of Camelina sativa lines obtained from the Plant Gene Resources Centre for Canada
Species	Accession	Source	Location	Comment
C. sativa	CN 101980	Institute of Plant Breeding Research, Breeding St. Borowa, Poland
	CN 101981	IPK Gatersleben/Aussenstelle Malchow/Poel, Germany	Poland
	CN 101982	IPK Gatersleben/Aussenstelle Malchow/Poel, Germany	Yugoslavia
	CN 101983	IPK Gatersleben/Aussenstelle Malchow/Poel, Germany
	CN 101984	IPK Gatersleben/Aussenstelle Malchow/Poel, Germany	Yugoslavia
	CN 101985	IPK Gatersleben/Aussenstelle Malchow/Poel, Germany	OEKO
	CN 101986	IPK Gatersleben/Aussenstelle Malchow/Poel, Germany	Germany
	CN 101987	IPK Gatersleben/Aussenstelle Malchow/Poel, Germany	Germany
	CN 101988	IPK Gatersleben/Aussenstelle Malchow/Poel, Germany	Denmark
	CN 101989	IPK Gatersleben/Aussenstelle Malchow/Poel, Germany
	CN 101990	AAFC-Saskatoon Research Centre
	CN 111330	N.I. Vavilov Institute	Russia
	CN 111331	N.I. Vavilov Institute	Ukraine
	CN 111332	N.I. Vavilov Institute	Russia
	CN 111333	N.I. Vavilov Institute	Czechoslovakia
	CN 111334	N.I. Vavilov Institute	Russia
	CN 111335	N.I. Vavilov Institute	Russia
	CN 111336	N.I. Vavilov Institute	Russia
	CN 113651	USDA, ARS	Former USSR
	CN 113652	USDA, ARS	Poland
	CN 113653	USDA, ARS	Former USSR
	CN 113654	USDA, ARS	Austria
	CN 113655	USDA, ARS	Former USSR
	CN 113656	USDA, ARS	Former USSR
	CN 113657	USDA, ARS	Germany
	CN 113658	USDA, ARS	USA
	CN 113659	USDA, ARS	Denmark
	CN 113660	USDA, ARS	Denmark
	CN 113661	USDA, ARS	Sweden
	CN 113662	USDA, ARS	Sweden
	CN 113663	USDA, ARS	Germany
	CN 113664	USDA, ARS	Former USSR
	CN 113665	USDA, ARS	Former USSR
	CN 113666	USDA, ARS	Poland
	CN 113667	USDA, ARS	Former USSR
	CN 113668	USDA, ARS	Former USSR
	CN 113669	USDA, ARS	Poland
	CN 113670	USDA, ARS	Poland
	CN 113671	USDA, ARS	Former USSR
	CN 113672	USDA, ARS	Former USSR
	CN 113673	USDA, ARS	Former USSR
	CN 113674	USDA, ARS	Sweden
	CN 113675	USDA, ARS	Sweden
	CN 113676	USDA, ARS	Sweden
	CN 113677	USDA, ARS	Sweden
	CN 113678	USDA, ARS	Poland
	CN 113679	USDA, ARS	Denmark
	CN 113680	USDA, ARS	Germany
	CN 113681	Institut fur Pflanzengenetik und Kulturpflanzenforschung	Unkown
	CN 113682	Institut fur Pflanzengenetik und Kulturpflanzenforschung	Unkown
	CN 113683	Institut fur Pflanzengenetik und Kulturpflanzenforschung	Unkown
	CN 113684	Institut fur Pflanzengenetik und Kulturpflanzenforschung	Poland
	CN 113685	Institut fur Pflanzengenetik und Kulturpflanzenforschung	Former USSR
	CN 113686	Institut fur Pflanzengenetik und Kulturpflanzenforschung	Unkown
	CN 113687	Institut fur Pflanzengenetik und Kulturpflanzenforschung	Russian Federation
	CN 113688	Institut fur Pflanzengenetik und Kulturpflanzenforschung	Unkown
	CN 113689	Institut fur Pflanzengenetik und Kulturpflanzenforschung	Former USSR
	CN 113690	Institut fur Pflanzengenetik und Kulturpflanzenforschung	Unkown
	CN 113691	Institut fur Pflanzengenetik und Kulturpflanzenforschung	Former USSR
	CN 113692	Institut fur Pflanzengenetik und Kulturpflanzenforschung	Former USSR	C. sativa ssp. pilosa
	CN 113693	Institut fur Pflanzengenetik und Kulturpflanzenforschung	Germany
	CN 113694	Institut fur Pflanzengenetik und Kulturpflanzenforschung	Germany
	CN 113695	Institut fur Pflanzengenetik und Kulturpflanzenforschung	Germany
	CN 113696	Institut fur Pflanzengenetik und Kulturpflanzenforschung	Germany
	CN 113697	Institut fur Pflanzengenetik und Kulturpflanzenforschung	Germany
	CN 113698	Institut fur Pflanzengenetik und Kulturpflanzenforschung	Germany
	CN 113699	Institut fur Pflanzengenetik und Kulturpflanzenforschung	Germany
	CN 113700	Institut fur Pflanzengenetik und Kulturpflanzenforschung	Germany
	CN 113701	Institut fur Pflanzengenetik und Kulturpflanzenforschung	Germany
	CN 113702	Institut fur Pflanzengenetik und Kulturpflanzenforschung	Germany
	CN 113703	Institut fur Pflanzengenetik und Kulturpflanzenforschung	Germany
	CN 113704	Institut fur Pflanzengenetik und Kulturpflanzenforschung	Germany
	CN 113705	Institut fur Pflanzengenetik und Kulturpflanzenforschung	Germany
	CN 113706	Institut fur Pflanzengenetik und Kulturpflanzenforschung	Germany
	CN 113707	Institut fur Pflanzengenetik und Kulturpflanzenforschung	Germany
	CN 113708	Institut fur Pflanzengenetik und Kulturpflanzenforschung	Germany
	CN 113709	Institut fur Pflanzengenetik und Kulturpflanzenforschung	Germany
	CN 113710	Institut fur Pflanzengenetik und Kulturpflanzenforschung	Germany
	CN 113711	Institut fur Pflanzengenetik und Kulturpflanzenforschung	Germany
	CN 113712	Institut fur Pflanzengenetik und Kulturpflanzenforschung	Former USSR
	CN 113713	Institut fur Pflanzengenetik und Kulturpflanzenforschung	Germany
	CN 113714	Institut fur Pflanzengenetik und Kulturpflanzenforschung	Poland
	CN 113715	Institut fur Pflanzengenetik und Kulturpflanzenforschung	Poland
	CN 113716	Institut fur Pflanzengenetik und Kulturpflanzenforschung	Former USSR
	CN 113717	Institut fur Pflanzengenetik und Kulturpflanzenforschung	Germany
	CN 113718	Institut fur Pflanzengenetik und Kulturpflanzenforschung	Unkown
	CN 113719	Institut fur Pflanzengenetik und Kulturpflanzenforschung	Belgium
	CN 113720	Institut fur Pflanzengenetik und Kulturpflanzenforschung	Germany
	CN 113721	Institut fur Pflanzengenetik und Kulturpflanzenforschung	Poland
	CN 113722	Institut fur Pflanzengenetik und Kulturpflanzenforschung	Poland
	CN 113723	Institut fur Pflanzengenetik und Kulturpflanzenforschung	Germany
	CN 113724	Institut fur Pflanzengenetik und Kulturpflanzenforschung	Germany
	CN 113725	Institut fur Pflanzengenetik und Kulturpflanzenforschung	Germany
	CN 113726	Institut fur Pflanzengenetik und Kulturpflanzenforschung	Poland
	CN 113727	Institut fur Pflanzengenetik und Kulturpflanzenforschung	Denmark
	CN 113728	Institut fur Pflanzengenetik und Kulturpflanzenforschung	Germany
	CN 113729	Institut fur Pflanzengenetik und Kulturpflanzenforschung	Germany
	CN 113730	Institut fur Pflanzengenetik und Kulturpflanzenforschung	Bulgaria
	CN 113731	Institut fur Pflanzengenetik und Kulturpflanzenforschung	Germany
	CN 113732	Institut fur Pflanzengenetik und Kulturpflanzenforschung	Germany
	CN 113733	Institut fur Pflanzengenetik und Kulturpflanzenforschung	Germany
	CN 113734	Institut fur Pflanzengenetik und Kulturpflanzenforschung	Germany
	CN 113735	Institut fur Pflanzengenetik und Kulturpflanzenforschung	Germany
	CN 113736	Institut fur Pflanzengenetik und Kulturpflanzenforschung	Germany
	CN 113737	Institut fur Pflanzengenetik und Kulturpflanzenforschung	Germany
	CN 113738	Institut fur Pflanzengenetik und Kulturpflanzenforschung	Germany
	CN 113739	Institut fur Pflanzengenetik und Kulturpflanzenforschung	Germany
	CN 113740	Institut fur Pflanzengenetik und Kulturpflanzenforschung	Germany
	CN 113741	Institut fur Pflanzengenetik und Kulturpflanzenforschung	Germany
	CN 113742	Institut fur Pflanzengenetik und Kulturpflanzenforschung	Germany
	CN 113743	Institut fur Pflanzengenetik und Kulturpflanzenforschung	Germany
	CN 113744	Institut fur Pflanzengenetik und Kulturpflanzenforschung	Germany
	CN 113745	Institut fur Pflanzengenetik und Kulturpflanzenforschung	Germany
	CN 113746	Institut fur Pflanzengenetik und Kulturpflanzenforschung	Germany
	CN 113747	Institut fur Pflanzengenetik und Kulturpflanzenforschung	Germany
	CN 113748	Institut fur Pflanzengenetik und Kulturpflanzenforschung	Germany
	CN 113749	Institut fur Pflanzengenetik und Kulturpflanzenforschung	Germany
	CN 113750	Institut fur Pflanzengenetik und Kulturpflanzenforschung	Poland
	CN 113751	Institut fur Pflanzengenetik und Kulturpflanzenforschung	Unkown
	CN 113752	Institut fur Pflanzengenetik und Kulturpflanzenforschung	Former USSR
	CN 113753	Institut fur Pflanzengenetik und Kulturpflanzenforschung	Former USSR
	CN 113754	Institut fur Pflanzengenetik und Kulturpflanzenforschung	Sweden
	CN 113755	Institut fur Pflanzengenetik und Kulturpflanzenforschung	Germany
	CN 113756	Institut fur Pflanzengenetik und Kulturpflanzenforschung	Spain
	CN 113757	Institut fur Pflanzengenetik und Kulturpflanzenforschung	Bulgaria
	CN 113758	Institut fur Pflanzengenetik und Kulturpflanzenforschung	Former USSR
	CN 113759	Institut fur Pflanzengenetik und Kulturpflanzenforschung	Bulgaria
	CN 113760	Institut fur Pflanzengenetik und Kulturpflanzenforschung	Switzerland	C. sativa ssp. pilosa
	CN 114242	Institute of Plant Genetics and Crop Plant Research (IPK)
	CN 114243	USDA-ARS Regional Plant Introduction Station	Germany
	CN 114244	USDA-ARS Regional Plant Introduction Station	United States
	CN 114245	USDA-ARS Regional Plant Introduction Station	Denmark
	CN 114246	USDA-ARS Regional Plant Introduction Station	Denmark
	CN 114247	Institute of Plant Genetics and Crop Plant Research (IPK)	Austria
	CN 114248	Institute of Plant Genetics and Crop Plant Research (IPK)	United States
	CN 114249	Institute of Plant Genetics and Crop Plant Research (IPK)	Former Soviet Union
	CN 114250	Institute of Plant Genetics and Crop Plant Research (IPK)
	CN 114251	Institute of Plant Genetics and Crop Plant Research (IPK)
	CN 114252	Institute of Plant Genetics and Crop Plant Research (IPK)	Germany
	CN 114253	Institute of Plant Genetics and Crop Plant Research (IPK)	Germany
	CN 114254	Institute of Plant Genetics and Crop Plant Research (IPK)
	CN 114255	Institute of Plant Genetics and Crop Plant Research (IPK)	Former Soviet Union
	CN 114256	Institute of Plant Genetics and Crop Plant Research (IPK)
	CN 114257	Institute of Plant Genetics and Crop Plant Research (IPK)		C. sativa ssp. pilosa
	CN 114258	Institute of Plant Genetics and Crop Plant Research (IPK)
	CN 114259	Institute of Plant Genetics and Crop Plant Research (IPK)	Poland
	CN 114260	Institute of Plant Genetics and Crop Plant Research (IPK)	Former Soviet Union
	CN 114261	Institute of Plant Genetics and Crop Plant Research (IPK)	Germany
	CN 114262	Institute of Plant Genetics and Crop Plant Research (IPK)	Bulgaria
	CN 114263	Institute of Plant Genetics and Crop Plant Research (IPK)	Bulgaria	C. sativa ssp. pilosa
	CN 114264	Institute of Plant Genetics and Crop Plant Research (IPK)	Bulgaria
	CN 114265	Institute of Plant Genetics and Crop Plant Research (IPK)	Romania
	CN 114266	Institute of Plant Genetics and Crop Plant Research (IPK)
	CN 114267	Institute of Plant Genetics and Crop Plant Research (IPK)	Italy
	CN 114268	Institute of Plant Genetics and Crop Plant Research (IPK)	Bulgaria
	CN 114269	Institute of Plant Genetics and Crop Plant Research (IPK)	Great Britain
	CN 114270	Institute of Plant Genetics and Crop Plant Research (IPK)	Belgium	C. sativa ssp. pilosa
	CN 114271	Institute of Plant Genetics and Crop Plant Research (IPK)	Sweden
	CN 114272	Institute of Plant Genetics and Crop Plant Research (IPK)	Bulgaria
	CN 114273	Institute of Plant Genetics and Crop Plant Research (IPK)	Great Britain	C. sativa ssp. pilosa
	CN 114274	Institute of Plant Genetics and Crop Plant Research (IPK)	Bulgaria	C. sativa ssp. pilosa
	CN 114275	Institute of Plant Genetics and Crop Plant Research (IPK)	Germany
	CN 114276	Institute of Plant Genetics and Crop Plant Research (IPK)	Former Soviet Union
	CN 114277	Institute of Plant Genetics and Crop Plant Research (IPK)
	CN 114278	USDA-ARS Regional Plant Introduction Station	Poland
	CN 114279	USDA-ARS Regional Plant Introduction Station	Germany
	CN 114280	USDA-ARS Regional Plant Introduction Station	Poland
	CN 114281	USDA-ARS Regional Plant Introduction Station	United States
	CN 114282	USDA-ARS Regional Plant Introduction Station	Slovenia
	CN 114283	USDA-ARS Regional Plant Introduction Station	Slovenia
	CN 30475	Vavilov Institute of Plant Industry	Russian Federation
	CN 30476	Vavilov Institute of Plant Industry	Russian Federation
	CN 30477	Vavilov Institute of Plant Industry	Russian Federation
	CN 30478	Vavilov Institute of Plant Industry	Russian Federation
	CN 30479	Vavilov Institute of Plant Industry	Russian Federation
	CN 45816		Canada
	L-009-16	Agriculture & Agri-Food Canada	Canada
	L-010-16	Agriculture & Agri-Food Canada	Canada
	L-035-16	Agriculture & Agri-Food Canada	Canada
	L-037-16	Agriculture & Agri-Food Canada	Canada
	L-046-16	Agriculture & Agri-Food Canada	Canada
	L-050-16	Agriculture & Agri-Food Canada	Canada
	L-051-16	Agriculture & Agri-Food Canada	Canada
	L-051-16	Agriculture & Agri-Food Canada	Canada
	L-054-16	Agriculture & Agri-Food Canada	Canada
	L-083-16	Agriculture & Agri-Food Canada	Canada
	L-114-16	Agriculture & Agri-Food Canada	Canada
