# Supplementary material for: Genetic variation and structural diversity in major seed proteins among and within Camelina species
Source: Planta. 2022 Oct 6;256(5):93. doi: 10.1007/s00425-022-03998-w (PMC9537204; doi:10.1007/s00425-022-03998-w)
Supplement: Supplementary file 3 — Supplementary file3 (XLSX 25 KB) [file 425_2022_3998_MOESM3_ESM.xlsx]

## Sheet: Non-Reduced
Supplemental Table S2a. Camelina species seed protein profile summary
Non-reduced
Protein Band (MW)	Species
	C. hispida grandiflora	C. hispida hispida	C. laxa	C. neglecta	C. microcarpa 4X	C. microcarpa 4X	C. microcarpa 6X	C. rumelica rumelica			C. rumelica transcapida	C. sativa
	248	240	612	246	168, 718	965	198, 818	247, 609	1022	1034, 1255	245	239, 252, 596	605	621	1044, 1062	1063	1662
18	18	18	18	18	18	18	18	18	18	18	18	18	18	18	18	18	18
22	22	22	22	22	22	22	22	22	22	22	22	22	22	22	22	22	-
24	24	24	24	24	24	24	24	24	24	24	24	24	24	24	24	24	24
27	27	27	27	27	27	-	-	27	-	-	27	27	27	27	27	27	27
30	30	30	30	30	30	30	30	30	30	30	30	30	30	30	30	30	30
31	-	-	-	31	-	-	-	-	-	-	-	-	-	-	-	-	-
33	-	-	-	33	-	-	-	33	-	33	33	33	33	-	-	-	33
34	34	34	34	34	34	34	34	34	34	34	34	34	34	34	34	34	34
40	40	40	40	40	40	40	40	40	40	40	40	40	40	40	40	40	40
45	45	45	45	-	-	45	45	45	45	45	45	-	-	45	-	-	-
48	48	48	48	48	48	-	48	-	48	-	-	-	48	48	48	-	-
50	50	50	50	50	50	50	50	50	50	50	50	50	50	50	50	50	50
53	53	53	53	53	53	53	53	53	53	53	53	53	53	53	53	53	53
54	-	-	-	-	56	56	56	-	-	-	-	-	-	-	-	-	-
	Peak differs between species
	Peak differs within species
	Peak is unique to a species

## Sheet: Reduced
Supplemental Table S2b. Camelina species seed protein profile summary
Reduced
Protein Band (MW)	Species
	C. hispida grandiflora	C. hispida hispida	C. laxa	C. neglecta	C. microcarpa 4X	C. microcarpa 6X	C. rumelica rumelica	C. rumelica transcapida	C. sativa
	248	240	612	246	168, 718, 965	198, 818	247, 609, 1022, 1034, 1225	245	239, 596, 605, 1044, 1062-1, 1063	253, 621	1062-3
9	9	9	9	9	9	9	9	9	9	9	9
9.5	9.5	9.5	9.5	9.5	9.5	9.5	9.5	9.5	-	-	-
11	11	11	11	11	11	11	11	11	11	11	11
12	-	-	-	12	-	-	-	-	-	-	-
14	-	-	-	-	-	-	-	-	14	14	14
17	-	-	-	-	17	17	17	17	17	17	17
18	18	18	18	18	18	18	18	18	18	18	18
19	19	19	19	19	19	19	19	19	19	19	19
22	22	22	22	22	22	22	22	22	-	22	22
24	24	24	24	24	24	24	24	24	24	-	-
26	26	26	26	26	26	26	26	26	26	26	26
29	-	29	29	29	29	29	29	29	29	29	29
30	30	30	30	30	30	30	30	30	30	30	30
33	-	-	33	-	33	33	-	-	33	33	33
34	34	34	34	34	34	34	34	34	-	34	-
35	-	-	-	-	-	-	-	-	-	35	35
	Peak differs between species
	Peak differs within species
	Peak is unique to a species
