# Supplementary material for: Genetic variation and structural diversity in major seed proteins among and within Camelina species
Source: Planta. 2022 Oct 6;256(5):93. doi: 10.1007/s00425-022-03998-w (PMC9537204; doi:10.1007/s00425-022-03998-w)
Supplement: Supplementary file 5 — Supplementary file5 (XLSX 25 KB) [file 425_2022_3998_MOESM5_ESM.xlsx]

## Sheet: Sheet1
Supplemental Table S4. Genes encoding major seed proteins in C. sativa.
Seed Protein	Locus	Previous Name1	Revised Name2	GenBank Accession #
Cruciferin A	Csa11g070580		CsCruA-1-G1	OL404969
Cruciferin A	Csa11g070590		CsCruA-2-G1	OL404970
Cruciferin A	Csa18g009670		CsCruA-1-G2	OL404971
Cruciferin B	Csa14g004960		CsCruB-1-G1	OL404972
Cruciferin B	Csa03g005050		CsCruB-1-G2	OL404973
Cruciferin B	Csa17g006950		CsCruB-1-G3	OL404974
Cruciferin C	Csa11g015240		CsCruC-1-G1	OL404975
Cruciferin C	Csa10g014100		CsCruC-1-G2	OL404976
Cruciferin C	Csa12g021990		CsCruC-1-G3	OL404977
Cruciferin D	Csa14g004970		CsCruD-1-G1	OL404978
Cruciferin D	Csa03g005060		CsCruD-1-G2	OL404979
Cruciferin D	Csa17g006960		CsCruD-1-G3	OL404980
Napin	Csa11g017000	CsSESA8	CsNap-1-G1	OL404981
Napin	Csa11g017005	CsSESA5	CsNap-2-G1	OL404982
Napin	Csa11g017010	CsSESA4	CsNap-3-G1	OL404983
Napin	Csa11g017020	CsSESA2	CsNap-4-G1	OL404984
Napin	Csa12g024720	CsSESA7	CsNap-1-G3	OL404985
Napin	Csa12g024725	CsSESA1	CsNap-2-G3	OL404986
Napin	Csa12g024730	CsSESA6	CsNap-3-G3	OL404987
Napin	Csa12g024735	CsSESA3	CsNap-4-G3	OL404988
Vicilin 1A	Csa19g031870		CsVic1A-1-G1	OL405001
Vicilin 1A	Csa01g025880		CsVic1A-1-G2	OL405002
Vicilin 1A	Csa15g039290		CsVic1A-1-G3	OL405003
Vicilin 1B	Csa01g025890		CsVic1B-1-G2	OL405004
Vicilin 1B	Csa15g039300		CsVic1B-1-G3	OL405005
Vicilin 2	Csa07g016060		CsVic2-1-G1	OL405006
Vicilin 2	Csa16g016660		CsVic2-1-G2	OL405007
Vicilin 2	Csa05g038120		CsVic2-1-G3	OL405008
Oleosin 1	Csa11g019460		CsOle1-1-G1	OL404989
Oleosin 1	Csa10g017840		CsOle1-1-G2	OL404990
Oleosin 1	Csa12g028090		CsOle1-1-G3	OL404991
Oleosin 2	Csa11g057650		CsOle2-1-G1	OL404992
Oleosin 2	Csa10g047190		CsOle2-1-G2	OL404993
Oleosin 2	Csa12g079570		CsOle2-1-G3	OL404994
Oleosin 3	Csa11g082710		CsOle3-1-G1	OL404995
Oleosin 3	Csa18g022020		CsOle3-1-G2	OL404996
Oleosin 3	Csa02g041750		CsOle3-1-G3	OL404997
Oleosin 4	Csa04g015780		CsOle4-1-G1	OL404998
Oleosin 4	Csa06g008780		CsOle4-1-G2	OL404999
Oleosin 4	Csa09g014800		CsOle4-1-G3	OL405000
1Previous name as per Nguyen et al., 2013.
2Annotation based on previous phylogentic relationships of homeologues genes and their assignment to C. sativa sub-genomes as per Kagale et al., 2014 and Chaudary et al., 2020.
