# Supplementary material for: Genetic variation and structural diversity in major seed proteins among and within Camelina species
Source: Planta. 2022 Oct 6;256(5):93. doi: 10.1007/s00425-022-03998-w (PMC9537204; doi:10.1007/s00425-022-03998-w)
Supplement: Supplementary file 6 — Supplementary file6 (XLSX 51 KB) [file 425_2022_3998_MOESM6_ESM.xlsx]

## Sheet: SSP
Supplemental Table S5a. Expression of C. sativa cv. DH55 genes encoding seed storage proteins throughout seed development.
Gene	Protein	Gene expression (normalized transcripts per million) at various days post-anthesis											Scale
		4	8	12	16	20	24	28	32	36	40		0
Csa11g017000	CsNap-1-G1	20.24	73.06	4357.47	4671.65	5844	2931.88	4671.65	69.63	52.12	127.41		100
Csa11g017005	CsNap-2-G1	50.94	156.84	14290.8	14290.8	10198.3	24333.4	17573.9	509.14	564.73	711.35		500
Csa11g017010	CsNap-3-G1	104.13	109.01	25510	24333.4	20372.5	14290.8	24333.4	90.1	155.01	154.28		1000
Csa11g017020	CsNap-4-G1	80.1	62.73	20372.5	20372.5	17573.9	17573.9	20372.5	50.78	92.57	96.5		5000
Csa12g024720	CsNap-1-G3	42.92	509.14	17573.9	11281.4	11281.4	11281.4	14290.8	199.13	264.17	308.33		10000
Csa12g024725	CsNap-2-G3	4.32	43.55	2539.78	3247.56	4671.65	1779.12	12490.2	14.28	32.2	26.98		20000
Csa12g024730	CsNap-3-G3	70.22	167.13	24333.4	25510	24333.4	20372.5	25510	60.79	68.31	120.21		30000
Csa12g024735	CsNap-4-G3	102.46	156.1	30695.1	30695.1	25510	25510	30695.1	334.89	401.53	446.3
Csa11g070580	CsCruA-1-G1	12.78	22.22	3767.99	5844	6485.81	3767.99	2642.11	109.8	129.81	109.87
Csa11g070590	CsCruA-2-G1	31.15	14.48	10506.5	10506.5	10506.5	10506.5	10506.5	600.65	646.86	507.07
Csa18g009670	CsCruA-1-G2	40.65	17.03	10198.3	12490.2	14290.8	12490.2	10198.3	396.02	424.05	390.42
Csa14g004960	CsCruB-1-G1	19.74	23.34	3035.8	6485.81	6874.91	4671.65	4357.47	129.67	140.18	126.18
Csa03g005050	CsCruB-1-G2	3.36	1.28	1110.33	2539.78	3469.16	1261.39	683.25	21.96	18.75	15.82
Csa17g006950	CsCruB-1-G3	22.85	31.59	4671.65	8181.02	8181.02	8181.02	6485.81	32.35	58.34	45.38
Csa11g015240	CsCruC-1-G1	33.74	13.37	6874.91	10198.3	12490.2	10198.3	97.53	330.17	354.45	206.82
Csa10g014100	CsCruC-1-G2	11.03	40.78	2642.11	3469.16	5406.98	1590.39	96.5	52.74	55.88	59.31
Csa12g021990	CsCruC-1-G3	67.71	68.74	12490.2	17573.9	30695.1	30695.1	678.12	1250.52	1261.39	720.08
Csa14g004970	CsCruD-1-G1	1.28	11.37	1177.7	2642.11	2137.63	716.91	781.3	2.71	4.12	6.63
Csa03g005060	CsCruD-1-G2	0	1.43	337.48	729.77	533.04	123.2	179.63	1.62	2.69	0
Csa17g006960	CsCruD-1-G3	3.58	19.58	892.1	1752.07	2539.78	1296.49	892.1	9.14	12.37	30.34
Csa11g019460	CsOle1-1-G1	9.96	251.35	2137.63	3600.49	3347.79	3600.49	3469.16	2388.69	2276.18	2137.63
Csa10g017840	CsOle1-1-G2	15.86	483.12	3347.79	5406.98	4357.47	4869.47	8181.02	3469.16	4357.47	5844
Csa12g028090	CsOle1-1-G3	22.02	345.94	2931.88	4869.47	4093.38	6485.81	5844	4671.65	6485.81	6874.91
Csa11g057650	CsOle2-1-G1	7.43	27.77	1418.58	2430.39	2199.1	2642.11	1972.06	3347.79	3469.16	2430.39
Csa10g047190	CsOle2-1-G2	4.51	50.76	1250.52	1694.37	1590.39	1844.41	1694.37	1296.49	1752.07	1538.46
Csa12g079570	CsOle2-1-G3	12.99	51.62	1844.41	2931.88	2751.97	3247.56	4093.38	11281.4	11281.4	10506.5
Csa11g082710	CsOle3-1-G1	0.74	68.82	775	852.92	507.07	371.29	297.65	86.82	75.2	104.92
Csa18g022020	CsOle3-1-G2	1.42	110.2	884.72	879.38	438.8	196.48	375.36	69.3	62.06	38.88
Csa02g041750	CsOle3-1-G3	0.71	70.02	1036.86	1261.39	637.32	361.48	360.35	109.37	93.78	107.6
Csa04g015780	CsOle4-1-G1	5.6	2.97	852.92	1972.06	2642.11	2137.63	2701.4	2751.97	3035.8	3469.16
Csa06g008780	CsOle4-1-G2	8.4	0.86	861.5	2388.69	3035.8	2701.4	2931.88	1036.86	1250.52	1086.34
Csa09g014800	CsOle4-1-G3	8.45	0.2	950.24	2701.4	3114.14	2430.39	3035.8	1261.39	1296.49	1279.76
Csa19g031870	CsVic1A-1-G1	4.79	1.15	431.81	754.6	2276.18	2751.97	2539.78	4357.47	3247.56	3767.99
Csa01g025880	CsVic1A-1-G2	4.63	2.41	177.95	405.01	1677.51	3035.8	2137.63	10198.3	6874.91	10198.3
Csa15g039290	CsVic1A-1-G3	2.67	2.04	165.23	359.01	1185.7	2539.78	1634.55	5406.98	4671.65	4869.47
Csa01g025890	CsVic1B-1-G2	22.72	9.59	0.91	0	0.26	0.22	1.79	0	0	1.65
Csa15g039300	CsVic1B-1-G3	4.03	14.54	43.22	307.14	747.45	631.28	716.91	29.01	31.37	51.53
Csa07g016060	CsVic2-1-G1	1.58	18.32	729.77	988.67	1972.06	892.1	560.92	401.53	334.89	444.96
Csa16g016660	CsVic2-1-G2	0	0	40.22	43.48	49.5	24.57	16.85	26.21	11.07	7.69
Csa05g038120	CsVic2-1-G3	2.15	16.78	669.69	910.19	1459.78	760.42	650.02	235.23	239.38	336.56

## Sheet: non SSP over 1000 TPM
Supplemental Table S5b. Expression of C. sativa cv. DH55 genes encoding non-seed storage proteins throughout seed development.
Gene	Description	Gene expression (normalized transcripts per million) at various days post-anthesis											Scale
		4	8	12	16	20	24	28	32	36	40		0
Csa17g076620	1-cysteine peroxiredoxin 1	0.65	12.87	503.18	964.16	1177.7	1015.3	1279.76	973.09	950.24	922.91		100
Csa01g013010	Adenine nucleotide alpha hydrolases-like superfamily protein	19.95	271.99	1138.75	324.03	183.37	134.53	446.3	76.46	132.97	115.2		500
Csa15g015760	Adenine nucleotide alpha hydrolases-like superfamily protein	31.63	431.81	1185.7	547.76	258.58	100.95	300.85	53.41	109.37	138.99		1000
Csa16g002360	ADP-ribosylation factor A1E	250.04	534.95	800.27	806.97	406.06	414.45	729.77	683.25	1036.86	646.86		5000
Csa07g040360	Aquaporin-like superfamily protein	3.92	1.95	678.12	1116.37	1279.76	843.96	1036.86	367.21	392.8	386.41		10000
Csa09g077750	Aquaporin-like superfamily protein	0.59	5.63	665.46	1177.7	1138.75	884.72	950.24	424.05	525.9	533.04		20000
Csa16g035910	Aquaporin-like superfamily protein	2.06	0.94	642.61	1003.04	1322.13	1003.04	1116.37	386.41	456.18	406.06		30000
Csa04g016040	ATP synthase subunit beta	1930.41	74.17	45.3	28.26	4.49	1.55	1.9	96.58	121.83	6.44
Csa16g031070	ATP synthase subunit C family protein	3600.49	104.37	44.14	38.54	0	0	0	131.47	62.83	0.25
Csa03g005870	AWPM-19-like family protein	1.31	0.25	350.56	1110.33	945.82	964.16	1752.07	678.12	872.85	683.25
Csa14g005770	AWPM-19-like family protein	0	0.62	436.66	1418.58	1207.8	1358.85	1930.41	1003.04	1070.26	879.38
Csa17g007790	AWPM-19-like family protein	4.79	0.6	361.48	1086.34	936.17	1505.97	2430.39	1677.51	1505.97	1505.97
Csa03g047550	B9NBH0 (Predicted protein) (Fragment)	17573.9	24333.4	2701.4	1505.97	45.48	45.59	46.89	1418.58	2931.88	74.09
Csa10g030990	beta-amylase 5	1322.13	1110.33	31.63	10.29	35.25	8.42	0.29	0	0	2.22
Csa11g035330	beta-amylase 5	2642.11	1138.75	85.88	14.81	155.35	32.39	201.42	1.85	2.01	1.34
Csa05g041560	Bifunctional inhibitor/lipid-transfer protein/seed storage 2S albumin superfamily protein	61.86	401.53	1505.97	1322.13	4869.47	6874.91	11281.4	447.44	501.35	1972.06
Csa10g043160	Bifunctional inhibitor/lipid-transfer protein/seed storage 2S albumin superfamily protein	0	5406.98	3114.14	1538.46	252.99	17.54	219.74	1.95	3.34	3.89
Csa11g052000	Bifunctional inhibitor/lipid-transfer protein/seed storage 2S albumin superfamily protein	0	3347.79	1538.46	945.82	211.22	36.18	197.02	2.37	2.12	2.81
Csa12g086580	Bifunctional inhibitor/lipid-transfer protein/seed storage 2S albumin superfamily protein	2.38	4671.65	3600.49	3114.14	852.92	111.41	837.48	8.68	5.46	4.74
Csa16g051630	Bifunctional inhibitor/lipid-transfer protein/seed storage 2S albumin superfamily protein	10.35	82.78	559.14	1100.65	3767.99	5844	4869.47	339.41	380.5	1322.13
Csa16g055260	Bifunctional inhibitor/lipid-transfer protein/seed storage 2S albumin superfamily protein	37.96	441.62	488.87	378.62	1129.13	656.48	660.03	30.49	36.45	31.51
Csa03g033090	chlorophyll A/B binding protein 1	24333.4	3469.16	1239.93	374.12	136.38	38.4	117.46	10.2	4.31	4.28
Csa17g042860	chlorophyll A/B binding protein 1	2701.4	2276.18	910.19	261.64	40.88	21.17	52.58	1.73	1.74	2.21
Csa14g037470	chlorophyll A/B-binding protein 2	2199.1	378.62	238.37	96.81	12.53	5.45	11.15	11.64	1.47	2.44
Csa12g002140	cold, circadian rhythm, and RNA binding 1	1177.7	569.5	541.6	319.95	331.34	221.42	525.9	135.47	135.61	140.9
Csa07g051800	cold, circadian rhythm, and rna binding 2	879.38	1322.13	988.67	512	325.96	252.28	1015.3	478.83	414.45	329.05
Csa09g086060	cold, circadian rhythm, and rna binding 2	1185.7	2430.39	1358.85	646.86	309.95	426	1185.7	1045	1003.04	781.3
Csa16g043460	cold, circadian rhythm, and rna binding 2	711.35	1358.85	1160.89	458.9	225.5	142.05	443.3	273.97	276.75	243.64
Csa07g002720	cytochrome p450 78a9	1.32	1.06	519.26	656.48	1110.33	431.81	392.8	1.56	1.94	2.06
Csa02g076390	Dehydrin family protein	13.22	66.17	81.12	408.58	1930.41	3469.16	3600.49	20372.5	20372.5	25510
Csa11g104590	Dehydrin family protein	26.23	38.37	36.04	26.93	879.38	3347.79	3114.14	25510	25510	30695.1
Csa18g042170	Dehydrin family protein	20.5	14.14	14.47	4.73	424.05	2388.69	1779.12	14290.8	14290.8	20372.5
Csa16g043300	dehydrin LEA	2.46	0.81	173.11	556.61	781.3	765.74	1538.46	1160.89	1110.33	1590.39
Csa12g053650	drought-induced 21	0	5.49	12.06	0.43	1.21	327.55	40.83	1972.06	1779.12	1261.39
Csa15g018540	epithiospecifier modifier 1	1972.06	582.77	2.69	0	0.16	0.07	0.89	1.63	1.5	1.45
Csa17g011420	Expressed protein	0.81	0.29	1.99	54.35	124.03	309.22	223.62	1138.75	1177.7	1239.93
Csa01g013220	fatty acid desaturase 2	128.58	161.02	1086.34	1358.85	720.08	315.27	674.59	65	37.37	36.3
Csa15g016000	fatty acid desaturase 2	104.05	168.74	1015.3	1279.76	569.5	280.01	394.51	35	20.03	23.51
Csa09g051690	FUNCTIONS IN: molecular_function unknown	1036.86	646.86	0	0	0.28	0.58	2.79	0	0	0
Csa10g045600	G7LHI8 (Putative uncharacterized protein)	319.95	1160.89	614.1	167.71	12	2.17	8.01	90.83	210.89	14.79
Csa10g035950	Gamma interferon responsive lysosomal thiol (GILT) reductase family protein	3347.79	3247.56	12.4	10.64	0.26	0.29	3.53	0	0	2.75
Csa11g043000	Gamma interferon responsive lysosomal thiol (GILT) reductase family protein	4869.47	2642.11	21.1	13.63	0.74	0.15	1.58	2.65	2.41	1.65
Csa12g065470	Gamma interferon responsive lysosomal thiol (GILT) reductase family protein	3247.56	1844.41	0.92	11.93	2.57	0.15	0.18	0	2.42	2.23
Csa02g028460	GAST1 protein homolog 3	1.56	0	0	61.76	544.68	1459.78	365.58	138.81	109.93	130.2
Csa08g037380	GAST1 protein homolog 3	2.3	0	0.98	25.69	436.66	1138.75	330.17	213.86	101.73	125.52
Csa02g005790	glutathione S-transferase F3	18	1116.37	674.59	186.94	63.9	48.03	63.9	248.28	236.68	212.88
Csa07g012140	glutathione S-transferase PHI 9	441.62	1207.8	552.26	394.51	333.43	208.6	122.03	80.1	68.49	59.83
Csa16g012900	glutathione S-transferase PHI 9	321.61	1015.3	388.53	355.81	266.2	106.27	61.69	11.29	4.55	1.52
Csa03g028310	glutathione S-transferase tau 13	650.02	2084.26	380.5	128.16	57.18	0.84	19.51	0	1.82	2.33
Csa17g033600	glutathione S-transferase tau 13	414.45	1779.12	257.91	27.76	6.87	0.99	13.36	0.53	1.76	1.65
Csa06g006340	glyceraldehyde 3-phosphate dehydrogenase A subunit	1590.39	71	59.68	62.06	59.56	6.55	21.79	0	3.04	2.74
Csa05g023970	glycine-rich protein 23	1110.33	159.81	0	0.8	0	0	0	2.42	1.63	0
Csa16g008670	glycine-rich protein 23	2137.63	370.38	37.39	0.24	11.18	2.3	5.12	0.27	0.22	1.62
Csa01g038030	Glycine-rich protein family	6.09	1.77	62.5	1026.31	3247.56	4357.47	1590.39	1207.8	1358.85	1677.51
Csa10g039920	Glycine-rich protein family	7.24	0	6.78	3.67	950.24	4093.38	1138.75	1086.34	879.38	1296.49
Csa12g069790	Glycine-rich protein family	0	0	0	0.57	229.65	1036.86	580.86	564.73	483.12	800.27
Csa15g058410	Glycine-rich protein family	0.49	0.31	1.54	29.13	815.24	1070.26	384.77	191.06	222.19	384.77
Csa07g001830	Glycosyl hydrolase family protein	1279.76	2539.78	789.72	307.58	12.19	13.24	12.1	207.75	444.96	16.36
Csa11g094240	GTP binding Elongation factor Tu family protein	642.61	964.16	683.25	525.9	789.72	525.9	450.49	950.24	1086.34	892.1
Csa13g002400	heat shock cognate protein 70-1	139.47	323.57	138.81	134.91	283.51	488.87	202.41	1590.39	1322.13	1070.26
Csa20g002590	heat shock cognate protein 70-1	257.91	384.77	255.74	204.73	353.02	595.89	262.65	2199.1	2701.4	4357.47
Csa06g020010	HSP20-like chaperones superfamily protein	0	12.64	0	103.45	497.5	1177.7	1045	523.02	431.81	432.97
Csa09g041350	HSP20-like chaperones superfamily protein	1.26	0	1.63	42.59	428.39	1110.33	936.17	253.81	279.38	330.17
Csa02g070610	HVA22 homologue B	0.85	0.31	1.08	100.74	384.77	674.59	444.96	1110.33	1045	964.16
Csa11g099340	HVA22 homologue B	0	0.52	0	89.56	268.87	507.07	273.02	910.19	1026.31	806.97
Csa18g035930	HVA22 homologue B	2.32	0.66	1.79	19.91	288.55	754.6	323.57	1779.12	1590.39	1930.41
Csa18g021370	hydroxysteroid dehydrogenase 1	2.62	0.19	228.37	441.62	595.89	586.83	1129.13	316.4	308.33	246.85
Csa15091s010	hypothetical protein	12490.2	6485.81	1677.51	800.27	319.25	153.13	139.27	30695.1	30695.1	284.99
Csa09g068650	Iron/manganese superoxide dismutase family protein	1.18	0.53	152.4	580.86	1070.26	637.32	621.1	475.96	556.61	458.9
Csa01g024870	isocitrate lyase	0.75	0.66	120.7	125.32	170.15	455.02	1003.04	1694.37	1694.37	1003.04
Csa15g032220	isocitrate lyase	0.77	0.53	42.49	76.67	124.14	452.73	515.91	2539.78	2642.11	1459.78
Csa19g030860	isocitrate lyase	4.45	5.75	145.58	96.99	155.93	515.91	973.09	3247.56	3600.49	2084.26
Csa09g075850	Kunitz family trypsin and protease inhibitor protein	66.02	25510	3469.16	478.83	73.13	0.74	362.6	4.21	4.23	6.51
Csa09g075860	Kunitz family trypsin and protease inhibitor protein	523.02	30695.1	1634.55	438.8	64.36	2.25	202.08	2.26	5.71	7.06
Csa08g057710	Late Embryogenesis Abundant 4-5	4.85	0.98	8.32	30.08	87.94	339.41	155.01	1177.7	1160.89	1207.8
Csa05g009000	late embryogenesis abundant domain-containing protein / LEA domain-containing protein	0.99	0.28	5.74	50.04	559.14	1160.89	1261.39	1185.7	922.91	775
Csa06g048690	late embryogenesis abundant domain-containing protein / LEA domain-containing protein	1.2	0.7	3.65	13.32	210.37	701.77	541.6	1538.46	1129.13	1138.75
Csa01g002040	Late embryogenesis abundant protein (LEA) family protein	3.23	5.02	114.2	1160.89	1779.12	1930.41	1844.41	1459.78	1844.41	2701.4
Csa01g018300	Late embryogenesis abundant protein (LEA) family protein	2.93	0.83	7.11	123.54	738.47	1100.65	1207.8	789.72	729.77	1036.86
Csa01g020210	Late embryogenesis abundant protein (LEA) family protein	2.8	0.2	3.99	41.29	401.53	1026.31	902.51	945.82	781.3	945.82
Csa03g059660	Late embryogenesis abundant protein (LEA) family protein	5.43	4.68	4.96	95.16	412.74	789.72	1100.65	1015.3	789.72	1177.7
Csa11g070350	Late embryogenesis abundant protein (LEA) family protein	0.59	2.19	109.61	150.94	432.97	669.69	595.89	765.74	529.22	1110.33
Csa12g037540	Late embryogenesis abundant protein (LEA) family protein	2.45	0	96.81	534.95	729.77	738.47	760.42	740.88	571.08	1015.3
Csa14g061940	Late embryogenesis abundant protein (LEA) family protein	0.79	2.34	7.25	128.73	547.76	580.86	843.96	1026.31	825.9	910.19
Csa15g002110	Late embryogenesis abundant protein (LEA) family protein	14.84	0	28.01	541.6	806.97	494.4	1026.31	217.72	234.04	382.2
Csa15g020270	Late embryogenesis abundant protein (LEA) family protein	4.46	2.82	5.04	66.29	1239.93	2084.26	1418.58	2642.11	2199.1	6485.81
Csa15g023720	Late embryogenesis abundant protein (LEA) family protein	1.84	0.18	26.25	324.77	910.19	1322.13	879.38	843.96	902.51	1045
Csa17g092740	Late embryogenesis abundant protein (LEA) family protein	0.77	2.26	33.42	246.29	617.9	902.51	825.9	825.9	964.16	1694.37
Csa19g003140	Late embryogenesis abundant protein (LEA) family protein	1.4	18.71	181.2	1015.3	1538.46	852.92	2276.18	580.86	815.24	1160.89
Csa19g022460	Late embryogenesis abundant protein (LEA) family protein	5.52	0.25	2.49	113.84	1296.49	2199.1	1358.85	2137.63	1677.51	3600.49
Csa19g024650	Late embryogenesis abundant protein (LEA) family protein	0.87	0.58	3.38	84.34	523.02	1207.8	815.24	884.72	534.95	738.47
Csa20g071350	Late embryogenesis abundant protein (LEA) family protein	2.26	1.03	9.42	33.5	319.95	936.17	646.86	964.16	559.14	1250.52
Csa04g055690	late embryogenesis abundant protein (M10) / LEA protein M10	0.69	0.94	1.61	2.08	2.59	203.47	86.82	2276.18	1972.06	3347.79
Csa05g011370	late embryogenesis abundant protein (M10) / LEA protein M10	7.22	8.9	5.09	0.62	10.48	825.9	665.46	6874.91	10506.5	17573.9
Csa06g047170	late embryogenesis abundant protein (M10) / LEA protein M10	2.05	0.58	3.39	1.03	6.22	559.14	281.49	10506.5	8181.02	11281.4
Csa04g047610	Late embryogenesis abundant protein, group 1 protein	0	0.51	53.36	176.46	221.42	556.61	431.81	1279.76	1418.58	1358.85
Csa04g047620	Late embryogenesis abundant protein, group 1 protein	2	0.92	170.71	291.07	468.45	1116.37	642.61	2701.4	2430.39	4671.65
Csa05g018950	Late embryogenesis abundant protein, group 1 protein	0	1.71	54.55	107.04	248.28	650.02	359.01	2084.26	2084.26	3114.14
Csa06g037810	Late embryogenesis abundant protein, group 1 protein	3.64	0.44	2.72	95.24	284.55	806.97	464.14	1634.55	1459.78	2751.97
Csa04g038980	late embryogenesis abundant protein, putative / LEA protein, putative	1.12	0.72	10.71	37.68	586.83	1239.93	852.92	711.35	438.8	399.67
Csa06g027470	late embryogenesis abundant protein, putative / LEA protein, putative	0.91	0	6.72	19.54	491.43	1250.52	600.65	533.04	379.6	529.22
Csa09g061300	late embryogenesis abundant protein, putative / LEA protein, putative	0.82	0.76	5.42	12.25	357.34	1185.7	669.69	571.08	419.89	443.3
Csa04g052350	lipid transfer protein 1	151.1	512	1045	1779.12	1634.55	740.88	481.82	125.43	103.24	131.47
Csa05g014740	lipid transfer protein 1	428.39	539.61	837.48	1590.39	1003.04	509.14	422.08	122.9	193.24	164.01
Csa02g065010	lipid transfer protein 4	1261.39	6874.91	112.8	35.49	9.2	2.03	26.27	1.86	0	4.13
Csa02g065020	lipid transfer protein 4	1694.37	4093.38	277.44	64.14	41.13	13.5	60.41	4.09	0	8.22
Csa11g093140	lipid transfer protein 4	837.48	4357.47	97.19	4.56	2.81	6.64	3.74	0	3.7	2.59
Csa11g093150	lipid transfer protein 4	1138.75	5844	345.94	112.26	48.69	18.79	4.04	2.18	1.92	3.17
Csa18g032610	lipid transfer protein 4	554.8	12490.2	193.24	50.27	59.65	15.57	98.08	4.14	0.69	4.5
Csa18g032620	lipid transfer protein 4	1026.31	2931.88	237.38	30.62	19.04	0.43	48.46	0.81	1.94	1.82
Csa04g007610	low-molecular-weight cysteine-rich 69	63.19	233.3	1116.37	1045	1015.3	571.08	1160.89	754.6	1207.8	815.24
Csa06g002170	low-molecular-weight cysteine-rich 69	33	47.87	1129.13	1677.51	716.91	302.74	326.95	38.69	3.78	37.45
Csa08g060630	malate synthase	1.03	0.88	12.4	40.79	250.04	519.26	740.88	1505.97	1239.93	1100.65
Csa01g010180	metallothionein 2A	539.61	738.47	815.24	760.42	674.59	485.9	3767.99	861.5	1015.3	852.92
Csa15g010800	metallothionein 2A	2276.18	3600.49	1590.39	1239.93	665.46	973.09	6874.91	5844	4869.47	5406.98
Csa19g012890	metallothionein 2A	342.03	945.82	600.65	539.61	247.24	547.76	3247.56	1752.07	1930.41	1844.41
Csa08g062320	metallothionein 2B	1505.97	2388.69	1070.26	1296.49	1358.85	582.77	747.45	93.65	68.29	94.96
Csa13g002270	metallothionein 2B	3114.14	2701.4	1026.31	1185.7	1100.65	533.04	725.33	87.14	138.62	97.81
Csa20g002420	metallothionein 2B	4671.65	8181.02	1694.37	2199.1	2430.39	1045	1322.13	29.77	80.75	59.27
Csa01g017940	metallothionein 3	299.61	2199.1	740.88	837.48	541.6	232.93	306.19	0	0	7.61
Csa15g019890	metallothionein 3	431.81	1590.39	650.02	843.96	843.96	415.75	343.04	6.97	6.95	6.6
Csa03g027940	MLP-like protein 423	1250.52	1250.52	104.05	4.15	2.68	0	14.06	0	0	2.07
Csa14g031110	MLP-like protein 423	1207.8	1239.93	24.13	0.24	4.98	0.71	0.16	1.72	1.71	1.62
Csa05g060740	NAD(P)-binding Rossmann-fold superfamily protein	0	0.18	2.29	0.67	133.67	837.48	355.81	1239.93	1185.7	872.85
Csa07g023760	NAD(P)-binding Rossmann-fold superfamily protein	1.21	0.57	0.81	0.78	69.85	483.12	176.71	481.82	475.96	12490.2
Csa17g098260	NAD(P)-binding Rossmann-fold superfamily protein	0.52	0.36	0.16	0.4	95.64	642.61	239.38	1322.13	1116.37	1129.13
Csa08g063330	NAD(P)-linked oxidoreductase superfamily protein	1	0.2	4.02	27.91	337.48	879.38	185.67	1844.41	1538.46	1418.58
Csa15g021280	nitrile specifier protein 1	1.73	0.42	170.52	950.24	1086.34	614.1	315.27	76.42	83.18	87.94
Csa19g023290	nitrile specifier protein 1	2.01	0	468.45	1207.8	1261.39	729.77	94.2	10.53	18.68	16.75
Csa01g019120	nitrile specifier protein 4	0.76	0.16	113.64	1129.13	1250.52	568.13	234.64	18.92	22.63	18.78
Csa03g053770	nucleolin like 1	56.91	66.21	82.88	39.06	173.65	335.94	151.2	1129.13	884.72	678.12
Csa00532s200	Oleosin family protein	10.73	142.05	2388.69	3767.99	2931.88	1694.37	2388.69	2931.88	2751.97	2276.18
Csa10g042420	Oleosin family protein	7.86	219.74	2199.1	3035.8	2388.69	1418.58	2199.1	2430.39	2388.69	1779.12
Csa19g001360	Oleosin family protein	13.82	182.11	2276.18	3347.79	2084.26	1279.76	2084.26	1930.41	2137.63	1634.55
Csa04g041110	Papain family cysteine protease	0.51	7.75	122.49	297	322.6	569.5	534.95	3600.49	3767.99	2199.1
Csa06g029440	Papain family cysteine protease	2.23	17.69	111.41	249.45	292.69	552.26	438.8	4869.47	5406.98	3247.56
Csa09g064720	Papain family cysteine protease	3.38	24.89	97.49	325.96	327.55	690	497.5	6485.81	5844	2388.69
Csa11g024290	Peroxidase superfamily protein	656.48	1177.7	1003.04	902.51	825.9	340.3	468.45	53.65	57.34	48.81
Csa12g036130	Peroxidase superfamily protein	394.51	1296.49	754.6	765.74	650.02	246.29	333.43	15.2	5.43	5.73
Csa11g003650	phosphoenolpyruvate carboxykinase 1	7.49	17.61	37.09	49.38	157.05	375.36	800.27	1116.37	1138.75	642.61
Csa08g050560	photosystem I subunit D-1	1116.37	60.33	92.66	75.05	80.34	40.7	41.38	3.29	0	5.35
Csa17g060850	photosystem I subunit F	2084.26	369.34	278.11	116.07	133.34	34.07	84.05	3.77	0.49	1.62
Csa00495s130	Photosystem I, PsaA/PsaB protein	2931.88	268.87	103.93	51.01	2.25	0.88	0.21	132.97	106.46	6.68
Csa20g071250	Photosystem I, PsaA/PsaB protein	1358.85	103.02	55.51	34.53	0.01	0.87	0	132.52	75.42	1.95
Csa15g057160	photosystem II light harvesting complex gene 2.1	1296.49	234.64	276.75	111.56	115.33	33	23.83	0.23	0.18	0.17
Csa04g046670	photosystem II light harvesting complex gene B1B2	3469.16	1185.7	922.91	333.43	614.1	208.08	292.69	0	3.46	2.46
Csa05g020850	photosystem II light harvesting complex gene B1B2	6874.91	1930.41	1100.65	313.2	837.48	297.65	331.34	2.33	0	4.76
Csa06g036860	photosystem II light harvesting complex gene B1B2	2388.69	720.08	571.08	160.89	354.45	134.18	127.31	9.76	0	1.78
Csa00495s090	photosystem II reaction center protein A	88.42	1026.31	405.01	106.38	4.83	4.59	5.9	31.49	116.23	11.6
Csa16g031110	photosystem II reaction center protein A	678.12	1045	483.12	319.25	3.21	7.41	2.05	114.16	132.36	30.75
Csa00495s070	photosystem II reaction center protein D	1677.51	74.61	34.25	27.44	1.79	0.29	5.35	27.71	27.65	8.27
Csa00495s140	photosystem II reaction center protein D	1752.07	71.91	46.63	25.6	2.52	1.1	0.32	28.53	24.42	7.66
Csa07g058110	photosystem II subunit R	1015.3	1086.34	725.33	523.02	372.9	168.89	241.12	12.07	4.23	6.81
Csa09g093260	photosystem II subunit R	1538.46	1418.58	936.17	650.02	534.95	294.27	519.26	31.14	42	61.46
Csa16g048630	photosystem II subunit R	1070.26	1129.13	973.09	600.65	582.77	275.7	424.05	21.21	21.86	62.17
Csa07g047380	plant defensin 1.2C	1.66	22.02	30.72	38.1	29.78	1129.13	1177.7	3035.8	2539.78	3035.8
Csa09g080580	plant defensin 1.2C	64.9	329.05	154.28	186.59	203.82	1634.55	1677.51	1358.85	1279.76	1185.7
Csa16g039940	plant defensin 1.2C	21.81	78.77	13.42	10.73	18.68	910.19	1459.78	503.18	509.14	523.02
Csa16g039930	plant defensin 1.3	444.96	1100.65	428.39	55.19	166.66	61.05	690	1.89	2.11	3.59
Csa05g009550	Plant EC metallothionein-like protein, family 15	3.83	0.46	2.84	280.01	458.9	1086.34	391.82	3114.14	3347.79	4093.38
Csa02g018710	Plant thionin	3767.99	1279.76	7.25	0.66	0.78	0.15	28.29	1.75	2.47	1.68
Csa05g042110	Plant thionin	6485.81	10198.3	595.89	33.94	61.66	13.07	215.67	0	0	0
Csa05g052170	Plant thionin	1086.34	220.55	6.43	5.6	0.37	0	2.18	0	0	0
Csa07g017630	Plant thionin	25510	17573.9	369.34	19.01	12.13	3.63	95.64	2.81	3.06	4.29
Csa07g017710	Plant thionin	11281.4	2751.97	346.74	5.38	13.06	7.07	251.85	0	0	0
Csa08g043990	Plant thionin	4357.47	1677.51	9.17	0	0.79	0	19.84	2.06	2.47	1.69
Csa09g060040	Plant thionin	14290.8	3767.99	149.14	195.48	30.12	29.77	47	2.04	3.08	1.66
Csa16g043890	Plant thionin	1045	729.77	6.09	0	0.32	0.17	0.22	1.79	2.65	2.42
Csa09g096800	Putative Protein	1.89	10506.5	8181.02	1930.41	291.07	31.67	701.77	2.74	5.59	10.06
Csa13831s010	Putative Protein	0	1.06	2.82	5.04	609.45	2276.18	631.28	529.22	412.74	789.72
Csa16g054900	Putative Protein	0.86	2137.63	3247.56	614.1	164.01	33.75	314.56	1.84	2.85	1.85
Csa07g061020	Q40376 (Nodulin) (Precursor)	5.77	669.69	1261.39	973.09	3600.49	5406.98	5406.98	747.45	843.96	2539.78
Csa00495s080	ribosomal protein L2	1003.04	48.28	46.73	9.76	0.92	0.94	1.47	114.72	92.01	6.74
Csa10g044490	Ribulose bisphosphate carboxylase (small chain) family protein	1779.12	214.45	59.25	77.01	7.92	0	3.21	13.03	1.78	1.68
Csa10g044510	Ribulose bisphosphate carboxylase (small chain) family protein	1418.58	250.93	16.57	1.66	2.83	0	7.13	0	1.81	0
Csa11g053300	Ribulose bisphosphate carboxylase (small chain) family protein	4093.38	529.22	80.34	67.16	8.62	0.69	30.8	20.86	1.9	1.78
Csa12g084200	Ribulose bisphosphate carboxylase (small chain) family protein	1100.65	167.39	37.12	12.61	38.1	0.74	33.43	7.73	0	0
Csa12g084210	Ribulose bisphosphate carboxylase (small chain) family protein	10198.3	165.23	38.4	68.31	5.86	0.13	13.87	5.09	3.92	1.59
Csa05g079910	ribulose bisphosphate carboxylase small chain 1A	30695.1	3114.14	1279.76	740.88	1116.37	219.2	711.35	32.06	22.27	44.37
Csa07g032360	ribulose bisphosphate carboxylase small chain 1A	8181.02	988.67	362.6	224.11	335.94	78.23	200.33	3.95	4.31	8.48
Csa16g026850	ribulose bisphosphate carboxylase small chain 1A	20372.5	1505.97	694.55	386.41	488.87	115.33	345.94	13.95	4.22	5.14
Csa04g016030	ribulose-bisphosphate carboxylases	1844.41	386.41	110.02	27.19	0.99	0.42	0.24	74.57	82.32	3.82
Csa15g002100	S-adenosylmethionine decarboxylase	1160.89	1036.86	711.35	533.04	525.9	273.97	287.96	45.9	35.27	18.5
Csa04g061220	Scorpion toxin-like knottin superfamily protein	4.57	107.2	4093.38	0	1844.41	378.62	3347.79	3.31	6.13	4.3
Csa04g061230	Scorpion toxin-like knottin superfamily protein	0	200.48	2751.97	0	660.03	86.32	945.82	3.61	0	3.03
Csa04g061240	Scorpion toxin-like knottin superfamily protein	7.65	132.05	2430.39	0.37	1752.07	609.45	2751.97	50.4	42.21	67.71
Csa05g006870	Scorpion toxin-like knottin superfamily protein	0	2.74	195.48	424.05	87.14	22.06	1505.97	2.24	1.99	0
Csa05g006880	Scorpion toxin-like knottin superfamily protein	7.08	268.02	6485.81	6874.91	2701.4	560.92	151.1	11.53	16.32	13.4
Csa06g049790	Scorpion toxin-like knottin superfamily protein	1.05	12.01	1207.8	2084.26	625.6	160.79	806.97	3	0	5.48
Csa06g049800	Scorpion toxin-like knottin superfamily protein	8.23	38.49	1752.07	2751.97	754.6	129.39	922.91	0	2.98	3.46
Csa06g049820	Scorpion toxin-like knottin superfamily protein	24.23	29.15	1296.49	1844.41	461.16	149.97	765.74	5.9	12.16	8.57
Csa10g016060	seed gene 1	1.07	0	408.58	815.24	1036.86	781.3	1070.26	73.2	81.91	107.04
Csa11g017470	seed gene 1	1.45	9.5	656.48	1250.52	1505.97	1677.51	1250.52	507.07	468.45	609.45
Csa12g025120	seed gene 1	4.61	0.94	560.92	1036.86	1694.37	1752.07	338.71	760.42	775	760.42
Csa07g053030	serine carboxypeptidase-like 9	5406.98	1972.06	67.42	2.63	15.27	1.69	91.77	2.03	1.75	1.37
Csa09g087280	serine carboxypeptidase-like 9	2430.39	289.64	3.13	0	0.38	0.04	0	0	1.64	1.32
Csa05g012650	Stress induced protein	6.83	5.12	11.32	3.24	379.6	3114.14	872.85	24333.4	24333.4	24333.4
Csa06g025990	Stress induced protein	4.27	3.39	7.92	39.06	1026.31	1972.06	501.35	3767.99	3114.14	8181.02
Csa06g044510	Stress induced protein	7.81	4.24	0	1.26	204.12	1538.46	738.47	8181.02	10198.3	14290.8
Csa09g058740	Stress induced protein	1.29	0.6	1.66	0	297.65	711.35	410.07	775	716.91	1026.31
Csa18g026060	thiazole biosynthetic enzyme, chloroplast (ARA6) (THI1) (THI4)	1634.55	656.48	568.13	317.39	287.96	81.03	117.53	27.41	37.61	48.88
Csa02g024725	thionin	10506.5	4869.47	57.76	10.55	3.93	0	63.75	0	2.62	2.4
Csa07g022050	thionin 2.1	1459.78	217.72	4.38	19.48	1.97	0	1.19	0	0	0
Csa07g039260	thionin 2.1	1239.93	426	11.17	13.15	0	0.16	2.74	0	0	1.69
Csa09g075750	thionin 2.1	2539.78	910.19	19.84	1.68	0.82	0	18.12	0	2.51	2.32
Csa16g034890	thionin 2.1	5844	1752.07	85.24	27.95	3.77	1.13	18.9	2.1	2.57	2.96
Csa13g027300	thionin 2.2	1129.13	278.11	0	0.19	0	0	1.61	0	0	1.49
Csa01g019320	translationally controlled tumor protein	552.26	1538.46	1972.06	2276.18	1045	945.82	1296.49	17573.9	17573.9	2931.88
Csa15g021540	translationally controlled tumor protein	591.36	1261.39	1322.13	1459.78	656.48	678.12	1086.34	12490.2	12490.2	2642.11
Csa19g023490	translationally controlled tumor protein	398.17	760.42	781.3	936.17	560.92	544.68	452.73	4093.38	4093.38	1752.07
Csa06g049750	trypsin inhibitor protein 2	0.97	51.26	720.08	1070.26	313.2	85.73	408.58	0	2.11	1.97
Csa07g051940	unknown protein	5.07	0	92.01	406.89	861.5	775	789.72	1100.65	1634.55	1116.37
Csa07g063460	unknown protein	0	3035.8	747.45	11.37	1.42	0.35	7.42	0	0	1.72
Csa09g086190	unknown protein	1.59	1.8	69.3	571.08	694.55	621.1	720.08	665.46	1100.65	825.9
Csa09g096540	unknown protein	4.15	14290.8	5844	872.85	195.48	29.97	291.81	1.85	4.64	3.38
Csa09g096550	unknown protein	1.49	1694.37	5406.98	1138.75	92.48	2.33	399.67	2.89	3.39	3.06
Csa09g096810	unknown protein	1.54	20372.5	2084.26	411.2	156.29	58.29	195.74	1.8	4.2	6.58
Csa09g096830	unknown protein	4.98	111.41	4869.47	4357.47	1418.58	346.74	1110.33	4.32	6.8	7.56
Csa09g096840	unknown protein	0.58	1003.04	1459.78	1634.55	359.01	42.92	265.3	2.16	1.63	5.68
Csa16g054910	unknown protein	4.04	11281.4	1779.12	336.56	76.71	16.67	89.99	0.42	3.72	5.95
Csa16g054930	unknown protein	12.38	950.24	11281.4	4093.38	1160.89	148.99	1239.93	2.31	11.89	10.27
Csa16g054940	unknown protein	0.78	1634.55	1930.41	2137.63	447.44	45.95	417.6	2.51	0.31	5.93
Csa09g097100	Vacuolar calcium-binding protein-related	945.82	1070.26	422.08	519.26	342.03	107.92	371.29	1.79	0	2.43
Csa08g022330	vegetative storage protein 2	2751.97	1459.78	105.11	0.82	0.58	0.62	3.64	1.69	1.64	0
Csa20g044910	vegetative storage protein 2	3035.8	800.27	110.95	10.09	44.29	10.97	0	1.27	1.1	2.11
Csa16g005670	Zinc-binding ribosomal protein family protein	339.41	789.72	646.86	431.81	456.18	396.02	250.04	1070.26	988.67	660.03
