# Supplementary material for: Genetic variation and structural diversity in major seed proteins among and within Camelina species
Source: Planta. 2022 Oct 6;256(5):93. doi: 10.1007/s00425-022-03998-w (PMC9537204; doi:10.1007/s00425-022-03998-w)
Supplement: Supplementary file 7 — Supplementary file7 (XLSX 76 KB) [file 425_2022_3998_MOESM7_ESM.xlsx]

## Sheet: Sheet 1
Supplemental Table S6. Proteomics analysis of C. sativa non-reduced seed proteins migrating at ca. 49-55 kDa.
Identified Protein	Spectra Source	Predicted Molecular Weight	Normalized Total Spectra per Accession							Scale
			Profile 1		Profile 2		Profile 3			0
			CN113733	CN30476	CN30477	CN45816	CN111331	CN114265		5
Cluster of CruA	Common Spectra		1217.9	1068	902	1009	1229	1125		50
CruA	Csa18g009670	52 kDa	1044.7	929.26	764.73	859.35	1062.2	967		500
CruA	Csa11g070590	52 kDa	917.84	824.9	699.38	774.71	927.47	854.81		1000
CruA	Csa11g070580	52 kDa	968.37	850.99	722.34	783.39	964.49	898.49		1500
Cluster of CruB	Common Spectra	51 kDa	477.48	429.51	374.42	419.91	406.15	437.83
CruB	Csa17g006950	51 kDa	341.35	300.05	264.03	303.81	283.79	317.7
CruB	Csa14g004960	51 kDa	397.04	356.25	310.84	334.19	338.29	366.35
CruB	Csa03g005050	51 kDa	389.82	351.23	308.19	329.85	333.15	366.35
Cluster of CruC	Common Spectra	55 kDa	64.97	231.81	140.41	860.43	79.174	112.19
CruC	Csa12g021990	55 kDa	61.877	223.79	100.67	624.98	67.864	84.389
CruC	Csa11g015240	55 kDa	35.063	123.43	98.902	565.3	49.355	76.446
CruC	Csa10g014100	54 kDa	28.876	113.4	89.189	506.71	44.214	67.511
Cluster of nitrile specifier protein 4 (Csa01g019120.1)	Common Spectra	59 kDa	232.04	250.88	216.35	241.96	220.04	240.26
nitrile specifier protein 4	Csa01g019120	59 kDa	205.22	214.75	188.09	198.56	197.42	209.48
nitrile specifier protein 1	Csa15g021280	52 kDa	187.69	199.7	176.61	193.14	170.69	196.58
nitrile specifier protein 1	Csa19g023280	72 kDa	43.314	48.169	34.439	44.486	39.073	40.705
nitrile specifier protein 1	Csa19g023270	52 kDa	170.16	179.63	160.72	166.01	159.38	179.7
Cluster of CruD	Common Spectra	50 kDa	244.41	181.64	142.17	160.58	151.15	159.84
CruD	Csa14g004970	50 kDa	221.72	172.61	135.11	144.31	135.73	151.9
CruD	Csa03g005060	50 kDa	191.82	140.49	109.5	123.69	118.25	121.12
CruD	Csa17g006960	50 kDa	205.22	161.57	128.04	142.14	126.47	140.98
Cluster of GTP binding Elongation factor Tu family protein (Csa05g013800.1)	Common Spectra	55 kDa	183.57	153.54	175.73	154.07	167.6	192.61
GTP binding Elongation factor Tu family protein	Csa05g013800	55 kDa	180.47	152.54	172.2	152.99	164.52	188.63
GTP binding Elongation factor Tu family protein	Csa01g023270	25 kDa	15.469	13.046	15.012	10.85	15.424	16.878
Cluster of Enolase (Csa06g027360.1)	Common Spectra	48 kDa	90.752	88.31	112.15	129.12	135.73	135.02
Enolase	Csa06g027360	48 kDa	47.439	45.159	56.516	61.847	58.609	60.561
Enolase	Csa06g039160	51 kDa	84.565	76.268	98.019	108.5	119.28	116.16
Enolase	Csa04g050030	48 kDa	83.533	76.268	95.37	106.33	119.28	115.17
Cluster of Iron/manganese superoxide dismutase family protein (Csa04g042760.1)	Common Spectra	27 kDa	115.5	108.38	102.43	101.99	83.287	117.15
Iron/manganese superoxide dismutase family protein	Csa04g042760	27 kDa	77.346	70.247	67.112	72.697	54.497	80.418
Iron/manganese superoxide dismutase family protein	Csa09g068650	27 kDa	88.69	80.282	75.943	74.867	68.892	88.36
Iron/manganese superoxide dismutase family protein	Csa06g031070	27 kDa	78.377	72.254	64.463	62.932	58.609	77.439
Cluster of actin 7 (Csa13g011500.1)	Common Spectra	42 kDa	114.47	108.38	99.785	88.973	92.541	95.31
actin 7	Csa13g011500	42 kDa	91.784	83.293	80.358	80.292	78.146	80.418
actin 2	Csa19g026200	42 kDa	50.533	52.183	46.802	45.571	44.214	45.669
actin 3	Csa06g040380	42 kDa	49.501	47.166	46.802	43.401	40.101	43.684
Cluster of cytosolic NADP+-dependent isocitrate dehydrogenase (Csa16g023270.1)	Common Spectra	46 kDa	106.22	113.4	105.08	93.313	86.372	98.288
cytosolic NADP+-dependent isocitrate dehydrogenase	Csa16g023270	46 kDa	102.1	106.37	100.67	86.803	86.372	95.31
cytosolic NADP+-dependent isocitrate dehydrogenase	Csa05g073630	50 kDa	88.69	96.338	91.838	77.037	76.09	87.367
isocitrate dehydrogenase	Csa17g097100	47 kDa	35.063	31.109	30.907	23.871	25.706	24.82
Cluster of UDP-GLUCOSE PYROPHOSPHORYLASE 1 (Csa15g002990.1)	Common Spectra	45 kDa	38.157	74.261	108.62	106.33	101.8	115.17
UDP-GLUCOSE PYROPHOSPHORYLASE 1	Csa15g002990	45 kDa	31.97	67.236	90.072	92.228	88.428	96.303
UDP-glucose pyrophosphorylase 2	Csa08g009480	52 kDa	23.719	47.166	68.878	58.592	65.807	72.475
UDP-GLUCOSE PYROPHOSPHORYLASE 1	Csa01g002930	35 kDa	18.563	35.123	54.75	58.592	54.497	58.576
Cluster of Ribosomal protein L4/L1 family (Csa20g002920.1)	Common Spectra	45 kDa	90.752	80.282	76.826	67.272	75.061	82.403
Ribosomal protein L4/L1 family	Csa20g002920	45 kDa	67.033	59.208	57.399	54.252	58.609	58.576
Ribosomal protein L4/L1 family	Csa01g010430	45 kDa	62.908	57.201	50.334	45.571	51.412	54.605
Ribosomal protein L4/L1 family	Csa19g013090	45 kDa	59.814	52.183	48.568	40.146	45.242	53.612
Ribosomal protein L4/L1 family	Csa03g038780	30 kDa	2.0626	0	3.5322	0	3.0847	0
Cluster of eukaryotic translation initiation factor 4A1 (Csa15g018180.1)	Common Spectra	55 kDa	87.659	70.247	82.124	79.207	82.259	81.41
eukaryotic translation initiation factor 4A1	Csa15g018180	55 kDa	87.659	70.247	82.124	79.207	82.259	81.41
DEA(D/H)-box RNA helicase family protein	Csa09g077270	47 kDa	66.002	0	60.048	57.507	61.694	57.583
Cluster of metallopeptidase M24 family protein (Csa09g058750.1)	Common Spectra	43 kDa	75.283	82.289	81.241	57.507	70.948	77.439
metallopeptidase M24 family protein	Csa09g058750	43 kDa	64.97	74.261	73.294	50.996	62.722	70.49
metallopeptidase M24 family protein	Csa06g025980 (+1)	52 kDa	59.814	66.233	62.697	47.741	57.581	62.547
Cluster of RmlC-like cupins superfamily protein (Csa05g038120.1_Vic2-1-G3_(+1)_my_fix)	Common Spectra	55 kDa	74.252	59.208	65.346	64.017	63.751	65.525
RmlC-like cupins superfamily protein	Csa05g038120	55 kDa	70.127	56.197	60.931	59.677	59.638	61.554
RmlC-like cupins superfamily protein	Csa07g016060	56 kDa	66.002	51.18	56.516	57.507	55.525	57.583
Cluster of aspartic proteinase A1 (Csa17g016030.1)	Common Spectra	66 kDa	94.878	95.335	80.358	72.697	65.807	47.655
aspartic proteinase A1	Csa17g016030	66 kDa	81.471	80.282	67.112	67.272	57.581	41.698
aspartic proteinase A1	Csa03g015610	59 kDa	76.315	74.261	64.463	58.592	50.384	36.734
Saposin-like aspartyl protease family protein	Csa00545s010	52 kDa	4.1251	0	0	3.2551	4.1129	1.9856
Cluster of nitrile specifier protein 1 (Csa19g023290.1)	Common Spectra	55 kDa	119.63	137.48	42.387	159.5	146.01	103.25
nitrile specifier protein 1	Csa19g023290	55 kDa	116.53	133.47	38.854	155.16	142.92	99.281
nitrile specifier protein 1	Csa19g023300	60 kDa	42.282	49.173	15.012	59.677	51.412	39.712
Cluster of peroxisomal 3-ketoacyl-CoA thiolase 3 (Csa05g023410.1)	Common Spectra	49 kDa	134.07	119.42	91.838	50.996	51.412	73.468
peroxisomal 3-ketoacyl-CoA thiolase 3	Csa05g023410	49 kDa	127.88	113.4	85.657	50.996	51.412	72.475
peroxisomal 3-ketoacyl-CoA thiolase 3	Csa07g008380	49 kDa	120.66	108.38	83.89	46.656	45.242	65.525
peroxisomal 3-ketoacyl-CoA thiolase 4	Csa14g005930	46 kDa	7.2189	10.035	4.4153	0	0	1.9856
S-adenosyl-L-homocysteine hydrolase	Csa12g061470	53 kDa	51.564	61.215	81.241	78.122	84.315	71.482
Cluster of UDP-glucosyl transferase 71C3 (Csa17g010640.1)	Common Spectra	53 kDa	56.72	45.159	62.697	57.507	62.722	61.554
UDP-glucosyl transferase 71C3	Csa17g010640	53 kDa	47.439	40.141	50.334	46.656	57.581	50.633
UDP-glucosyl transferase 71C3	Csa03g010670	53 kDa	39.189	31.109	43.27	37.976	43.186	42.691
UDP-glucosyl transferase 71C3	Csa14g008670	92 kDa	36.095	27.095	38.854	34.721	39.073	37.727
Cluster of calreticulin 1a (Csa17g098650.1)	Common Spectra	48 kDa	19.594	41.145	70.645	75.952	71.977	80.418
calreticulin 1a	Csa17g098650	48 kDa	14.438	34.12	60.048	62.932	58.609	69.497
calreticulin 1a	Csa05g062140	48 kDa	19.594	37.13	60.048	67.272	61.694	68.504
calreticulin 1a	Csa07g026230	48 kDa	14.438	34.12	50.334	59.677	51.412	59.569
Cluster of xylose isomerase family protein (Csa18g030720.1)	Common Spectra	54 kDa	23.719	33.116	65.346	65.102	70.948	59.569
xylose isomerase family protein	Csa18g030720	54 kDa	23.719	33.116	62.697	65.102	68.892	56.59
xylose isomerase family protein	Csa02g062170	87 kDa	23.719	33.116	61.814	60.762	66.835	59.569
xylose isomerase family protein	Csa11g091230	54 kDa	23.719	33.116	62.697	62.932	68.892	57.583
Cluster of Translation elongation factor EF1B, gamma chain (Csa05g065880.1)	Common Spectra	46 kDa	87.659	101.36	91.838	68.357	87.4	87.367
Translation elongation factor EF1B, gamma chain	Csa05g065880	46 kDa	72.189	80.282	75.06	50.996	69.92	72.475
Translation elongation factor EF1B, gamma chain	Csa16g018930	46 kDa	60.845	75.264	63.58	50.996	63.751	64.533
Cluster of ribosomal protein 1 (Csa03g046530.1)	Common Spectra	45 kDa	69.096	60.212	48.568	43.401	41.129	33.756
ribosomal protein 1	Csa03g046530	45 kDa	67.033	58.204	46.802	43.401	41.129	32.763
ribosomal protein 1	Csa14g048710	45 kDa	64.97	57.201	47.685	42.316	40.101	33.756
R-protein L3 B	Csa07g019520	52 kDa	0	4.0141	3.5322	0	4.1129	3.9712
ribosomal protein 1	Csa20g063210	56 kDa	38.157	30.106	22.959	24.956	20.565	18.863
Cluster of Translation elongation factor EF1B, gamma chain (Csa17g013140.1)	Common Spectra	53 kDa	77.346	88.31	75.943	66.187	84.315	77.439
Translation elongation factor EF1B, gamma chain	Csa17g013140	53 kDa	59.814	70.247	58.282	49.911	64.779	58.576
Translation elongation factor EF1B, gamma chain	Csa03g013000	47 kDa	61.877	67.236	58.282	52.082	66.835	59.569
Translation elongation factor EF1B, gamma chain	Csa14g011050	50 kDa	63.939	70.247	60.931	49.911	68.892	62.547
Cluster of citrate synthase 3 (Csa04g059380.1)	Common Spectra	56 kDa	48.47	42.148	47.685	33.636	45.242	56.59
citrate synthase 3	Csa04g059380	56 kDa	45.376	40.141	46.802	32.551	43.186	52.619
citrate synthase 3	Csa06g048940	56 kDa	43.314	38.134	43.27	31.466	39.073	49.641
Cluster of catalase 2 (Csa12g008510.1)	Common Spectra	57 kDa	46.407	58.204	52.983	57.507	71.977	66.518
catalase 2	Csa12g008510	57 kDa	43.314	54.19	49.451	56.422	64.779	60.561
catalase 2	Csa10g007080	57 kDa	42.282	54.19	49.451	53.167	63.751	62.547
Cluster of 6-phosphogluconate dehydrogenase family protein (Csa07g065710.1)	Common Spectra	53 kDa	39.189	57.201	48.568	54.252	57.581	48.648
6-phosphogluconate dehydrogenase family protein	Csa07g065710	53 kDa	27.844	43.152	33.556	39.061	40.101	32.763
6-phosphogluconate dehydrogenase family protein	Csa11g060200	53 kDa	31.97	42.148	34.439	34.721	40.101	35.741
6-phosphogluconate dehydrogenase family protein	Csa10g050160	53 kDa	29.907	39.138	34.439	35.806	38.045	30.777
Cluster of 3-ketoacyl-acyl carrier protein synthase I (Csa18g003740.1)	Common Spectra	50 kDa	45.376	60.212	45.036	29.296	40.101	36.734
3-ketoacyl-acyl carrier protein synthase I	Csa18g003740	50 kDa	40.22	51.18	37.088	26.041	32.904	28.792
3-ketoacyl-acyl carrier protein synthase I	Csa20g079430	61 kDa	36.095	50.176	37.088	24.956	33.932	27.799
Cluster of guanosine nucleotide diphosphate dissociation inhibitor 1 (Csa05g006190.1)	Common Spectra	50 kDa	29.907	29.102	41.504	43.401	43.186	38.72
guanosine nucleotide diphosphate dissociation inhibitor 1	Csa05g006190	50 kDa	29.907	29.102	40.621	43.401	40.101	37.727
RAB GDP dissociation inhibitor 2	Csa16g006030	58 kDa	23.719	25.088	35.322	35.806	37.017	30.777
guanosine nucleotide diphosphate dissociation inhibitor 1	Csa06g050410	50 kDa	27.844	27.095	39.738	42.316	40.101	36.734
Cluster of serine hydroxymethyltransferase 4 (Csa10g032860.1)	Common Spectra	52 kDa	20.626	16.056	37.088	54.252	45.242	47.655
serine hydroxymethyltransferase 4	Csa10g032860	52 kDa	20.626	16.056	37.088	54.252	44.214	47.655
Pyridoxal phosphate (PLP)-dependent transferases superfamily protein	Csa10g032910	52 kDa	0	0	5.2983	0	3.0847	2.9784
Cluster of tocopherol cyclase, chloroplast / vitamin E deficient 1 (VTE1) / sucrose export defective 1 (SXD1) (Csa10g009590.1)	Common Spectra	55 kDa	29.907	29.102	31.79	31.466	37.017	31.77
tocopherol cyclase, chloroplast / vitamin E deficient 1 (VTE1) / sucrose export defective 1 (SXD1)	Csa10g009590	55 kDa	27.844	27.095	29.141	29.296	33.932	29.784
tocopherol cyclase, chloroplast / vitamin E deficient 1 (VTE1) / sucrose export defective 1 (SXD1)	Csa11g010450	55 kDa	19.594	20.071	22.959	22.786	26.734	21.842
tocopherol cyclase, chloroplast / vitamin E deficient 1 (VTE1) / sucrose export defective 1 (SXD1)	Csa12g013160	54 kDa	22.688	21.074	22.959	22.786	26.734	23.827
tocopherol cyclase, chloroplast / vitamin E deficient 1 (VTE1) / sucrose export defective 1 (SXD1)	Csa10g040740	51 kDa	4.1251	4.0141	4.4153	5.4252	5.1412	4.9641
Cluster of late embryogenesis abundant protein, putative / LEA protein, putative (Csa04g038980.1)	Common Spectra	49 kDa	30.938	35.123	44.153	37.976	47.299	49.641
late embryogenesis abundant protein, putative / LEA protein, putative	Csa04g038980	49 kDa	29.907	35.123	41.504	35.806	41.129	45.669
late embryogenesis abundant protein, putative / LEA protein, putative	Csa09g061300	49 kDa	24.751	26.092	33.556	30.381	34.96	35.741
late embryogenesis abundant protein, putative / LEA protein, putative	Csa06g027470	49 kDa	26.813	30.106	36.205	31.466	34.96	40.705
Cluster of late embryogenesis abundant domain-containing protein / LEA domain-containing protein (Csa05g009000.1)	Common Spectra	69 kDa	19.594	26.092	33.556	36.891	46.271	41.698
late embryogenesis abundant domain-containing protein / LEA domain-containing protein	Csa05g009000	69 kDa	15.469	19.067	23.843	27.126	33.932	30.777
late embryogenesis abundant domain-containing protein / LEA domain-containing protein	Csa04g059140	70 kDa	17.532	20.071	26.492	26.041	28.791	31.77
late embryogenesis abundant domain-containing protein / LEA domain-containing protein	Csa06g048690	70 kDa	14.438	17.06	17.661	21.701	25.706	20.849
Cluster of alcohol dehydrogenase 1 (Csa07g048690.1)	Common Spectra	41 kDa	42.282	47.166	38.854	11.935	28.791	22.835
alcohol dehydrogenase 1	Csa07g048690	41 kDa	40.22	45.159	37.088	11.935	26.734	20.849
alcohol dehydrogenase 1	Csa09g083810	35 kDa	29.907	34.12	25.609	8.6803	18.508	15.885
Cluster of unknown protein (Csa07g027910.1)	Common Spectra	26 kDa	39.189	44.155	34.439	22.786	34.96	33.756
unknown protein	Csa07g027910	26 kDa	29.907	33.116	26.492	17.361	27.762	26.806
unknown protein	Csa05g067280	36 kDa	30.938	33.116	26.492	16.275	26.734	22.835
Cluster of Citrate synthase family protein (Csa04g062170.1)	Common Spectra	57 kDa	37.126	37.13	37.088	27.126	33.932	33.756
Citrate synthase family protein	Csa04g062170	57 kDa	35.063	35.123	34.439	26.041	31.875	31.77
Citrate synthase family protein	Csa05g005910	57 kDa	36.095	35.123	33.556	24.956	32.904	31.77
vacuolar ATP synthase subunit A	Csa05g061970	135 kDa	0	0	4.4153	0	0	0
Cluster of catalase 3 (Csa03g024440.1)	Common Spectra	116 kDa	33.001	40.141	33.556	49.911	64.779	50.633
catalase 3	Csa03g024440	116 kDa	33.001	40.141	33.556	48.826	64.779	50.633
catalase 3	Csa17g026430	112 kDa	33.001	40.141	32.673	48.826	62.722	50.633
Cluster of phosphoglycerate kinase 1 (Csa01g013920.1)	Common Spectra	50 kDa	50.533	42.148	36.205	22.786	23.649	30.777
phosphoglycerate kinase 1	Csa01g013920	50 kDa	48.47	42.148	36.205	22.786	23.649	30.777
phosphoglycerate kinase 1	Csa19g017010	50 kDa	49.501	40.141	34.439	20.616	22.621	29.784
GTP binding	Csa03g033830	44 kDa	39.189	43.152	45.036	9.7653	13.367	14.892
Cluster of Dihydrolipoamide succinyltransferase (Csa18g026390.1)	Common Spectra	50 kDa	45.376	41.145	30.024	5.4252	19.536	23.827
Dihydrolipoamide succinyltransferase	Csa18g026390	50 kDa	34.032	31.109	22.076	3.2551	13.367	15.885
Dihydrolipoamide succinyltransferase	Csa11g017290 (+3)	108 kDa	14.438	11.039	10.597	3.2551	11.311	11.914
Dihydrolipoamide succinyltransferase	Csa02g057460	50 kDa	27.844	29.102	18.544	3.2551	11.311	11.914
SWISS-PROT:P00761|TRYP_PIG Trypsin - Sus scrofa (Pig).	P00761	24 kDa	29.907	32.113	31.79	29.296	26.734	32.763
Cluster of aldehyde dehydrogenase 2B4 (Csa04g031030.1)	Common Spectra	59 kDa	12.375	10.035	25.609	27.126	35.988	31.77
aldehyde dehydrogenase 2B4	Csa04g031030	59 kDa	12.375	10.035	25.609	27.126	35.988	31.77
aldehyde dehydrogenase 2B7	Csa17g030920	58 kDa	0	0	0	0	0	0
ATP synthase subunit 1	Csa02g035680	55 kDa	8.2502	5.0176	29.141	44.486	46.271	36.734
Cluster of Heat shock protein 70 (Hsp 70) family protein (Csa02g053380.1)	Common Spectra	74 kDa	26.813	43.152	47.685	28.211	27.762	18.863
Heat shock protein 70 (Hsp 70) family protein	Csa02g053380	74 kDa	26.813	43.152	47.685	28.211	27.762	18.863
Heat shock protein 70 (Hsp 70) family protein	Csa03g012480	66 kDa	0	0	0	0	0	0
general control non-repressible 3	Csa16g057280	180 kDa	0	0	0	0	0	0
Cluster of monodehydroascorbate reductase 6 (Csa16g056640.1)	Common Spectra	53 kDa	25.782	31.109	21.193	27.126	26.734	39.712
monodehydroascorbate reductase 6	Csa16g056640	53 kDa	21.657	27.095	18.544	24.956	24.678	35.741
monodehydroascorbate reductase 6	Csa09g098760	53 kDa	19.594	25.088	15.012	22.786	20.565	31.77
Cluster of GroES-like zinc-binding dehydrogenase family protein (Csa11g070810.1)	Common Spectra	41 kDa	38.157	41.145	29.141	14.105	16.452	17.871
GroES-like zinc-binding dehydrogenase family protein	Csa11g070810	41 kDa	34.032	37.13	25.609	13.02	13.367	15.885
GroES-like zinc-binding dehydrogenase family protein	Csa18g009900	41 kDa	31.97	36.127	25.609	13.02	14.395	15.885
Cluster of eukaryotic translation initiation factor 3E (Csa04g043710.1)	Common Spectra	52 kDa	27.844	27.095	32.673	19.531	28.791	31.77
eukaryotic translation initiation factor 3E	Csa04g043710	52 kDa	26.813	25.088	32.673	19.531	27.762	29.784
eukaryotic translation initiation factor 3E	Csa09g069750	52 kDa	23.719	23.081	29.141	17.361	24.678	27.799
Cluster of cupin family protein (Csa15g039290.1)	Common Spectra	56 kDa	14.438	16.056	15.895	32.551	28.791	21.842
cupin family protein	Csa15g039290	56 kDa	13.407	14.049	14.129	24.956	22.621	19.856
cupin family protein	Csa01g025880	56 kDa	12.375	13.046	12.363	23.871	21.593	15.885
cupin family protein	Csa15g039300	52 kDa	4.1251	5.0176	5.2983	9.7653	8.2259	7.9425
F-box and associated interaction domains-containing protein	Csa15g038290	63 kDa	0	0	0	0	2.0565	2.9784
Cluster of DEAD/DEAH box RNA helicase family protein (Csa08g002310.1)	Common Spectra	48 kDa	23.719	22.078	30.024	21.701	19.536	25.813
DEAD/DEAH box RNA helicase family protein	Csa08g002310	48 kDa	23.719	22.078	29.141	21.701	19.536	25.813
DEAD/DEAH box RNA helicase family protein	Csa08g002300	52 kDa	22.688	20.071	23.843	21.701	18.508	23.827
Cluster of Serine carboxypeptidase S28 family protein (Csa12g006190.1)	Common Spectra	52 kDa	15.469	21.074	30.024	33.636	27.762	38.72
Serine carboxypeptidase S28 family protein	Csa12g006190	52 kDa	11.344	14.049	18.544	24.956	19.536	23.827
Serine carboxypeptidase S28 family protein	Csa11g005490	66 kDa	9.2815	13.046	22.076	22.786	18.508	27.799
RAB GTPase homolog E1B	Csa10g022860	53 kDa	38.157	20.071	24.726	17.361	12.339	31.77
eukaryotic initiation factor 4A-III	Csa19g027430	46 kDa	35.063	30.106	30.907	23.871	19.536	27.799
ATP synthase alpha/beta family protein	Csa08g055540	60 kDa	18.563	9.0317	25.609	31.466	40.101	36.734
Cluster of DNA repair ATPase-related (Csa07g054400.1)	Common Spectra	140 kDa	20.626	16.056	28.258	22.786	25.706	32.763
DNA repair ATPase-related	Csa07g054400	140 kDa	17.532	13.046	22.959	18.446	21.593	26.806
DNA repair ATPase-related	Csa16g046080	50 kDa	18.563	16.056	26.492	22.786	25.706	30.777
DNA repair ATPase-related	Csa09g088610	56 kDa	17.532	16.056	22.959	21.701	22.621	27.799
Cluster of tubulin beta chain 4 (Csa20g071430.1)	Common Spectra	55 kDa	19.594	18.063	19.427	24.956	29.819	28.792
tubulin beta chain 4	Csa20g071430	55 kDa	17.532	16.056	15.012	22.786	23.649	24.82
tubulin beta chain 3	Csa02g070900	51 kDa	15.469	13.046	12.363	19.531	22.621	20.849
tubulin beta-9 chain	Csa10g022620	55 kDa	13.407	11.039	14.129	17.361	22.621	22.835
tubulin beta-5 chain	Csa03g023850	50 kDa	11.344	10.035	10.597	15.19	18.508	18.863
tubulin beta chain 4	Csa12g063220	16 kDa	0	0	0.88306	0	0	2.9784
Cluster of myosin XI B (Csa14g005290.1)	Common Spectra	222 kDa	16.5	17.06	27.375	17.361	22.621	27.799
myosin XI B	Csa14g005290	222 kDa	16.5	17.06	27.375	17.361	21.593	27.799
eukaryotic translation initiation factor 2 gamma subunit	Csa03g005360	51 kDa	15.469	17.06	25.609	15.19	22.621	25.813
glutathione-disulfide reductase	Csa19g035770	54 kDa	14.438	23.081	29.141	27.126	26.734	30.777
Cluster of Cytosol aminopeptidase family protein (Csa10g011610.1)	Common Spectra	61 kDa	2.0626	5.0176	29.141	42.316	39.073	34.748
Cytosol aminopeptidase family protein	Csa10g011610	61 kDa	2.0626	5.0176	22.959	26.041	31.875	30.777
Cytosol aminopeptidase family protein	Csa16g045820	56 kDa	2.0626	5.0176	15.895	28.211	19.536	19.856
Cytosol aminopeptidase family protein	Csa09g088340	54 kDa	0	0	18.544	28.211	23.649	22.835
ADP glucose pyrophosphorylase 1	Csa11g074430	57 kDa	24.751	19.067	22.959	26.041	24.678	24.82
26S proteasome regulatory subunit, putative (RPN5)	Csa13g011610	80 kDa	16.5	14.049	18.544	14.105	19.536	11.914
Cluster of Eukaryotic aspartyl protease family protein (Csa20g009380.1)	Common Spectra	47 kDa	20.626	52.183	27.375	15.19	13.367	5.9569
Eukaryotic aspartyl protease family protein	Csa20g009380	47 kDa	18.563	47.166	25.609	15.19	11.311	3.9712
Eukaryotic aspartyl protease family protein	Csa08g057430	75 kDa	17.532	42.148	22.959	13.02	11.311	5.9569
aldehyde dehydrogenase 5F1	Csa16g049060	64 kDa	9.2815	19.067	19.427	26.041	31.875	30.777
Cluster of Insulinase (Peptidase family M16) protein (Csa03g058960.1)	Common Spectra	54 kDa	25.782	16.056	30.907	33.636	30.847	41.698
Insulinase (Peptidase family M16) protein	Csa03g058960	54 kDa	23.719	16.056	30.907	32.551	29.819	40.705
Insulinase (Peptidase family M16) protein	Csa14g060250	54 kDa	20.626	14.049	24.726	29.296	24.678	33.756
Cluster of Glycosyl hydrolase family 38 protein (Csa08g006000.1)	Common Spectra	116 kDa	9.2815	8.0282	23.843	24.956	37.017	29.784
Glycosyl hydrolase family 38 protein	Csa08g006000	116 kDa	9.2815	8.0282	21.193	24.956	30.847	27.799
Glycosyl hydrolase family 38 protein	Csa13g016750	116 kDa	9.2815	8.0282	22.959	24.956	30.847	24.82
Cluster of Rad23 UV excision repair protein family (Csa10g044550.1)	Common Spectra	40 kDa	21.657	24.085	22.076	28.211	22.621	23.827
Rad23 UV excision repair protein family	Csa10g044550	40 kDa	21.657	24.085	22.076	28.211	22.621	23.827
Rad23 UV excision repair protein family	Csa07g058790	39 kDa	4.1251	0	0	0	0	0
Rad23 UV excision repair protein family	Csa01g002120	39 kDa	0	0	0	0	4.1129	0
Rad23 UV excision repair protein family	Csa03g019920	40 kDa	0	0	0	0	0	2.9784
Cluster of hexokinase 2 (Csa19g049040.1)	Common Spectra	54 kDa	14.438	12.042	23.843	23.871	20.565	28.792
hexokinase 2	Csa19g049040	54 kDa	14.438	12.042	22.959	23.871	20.565	25.813
hexokinase 1	Csa10g013440	54 kDa	2.0626	0	5.2983	5.4252	0	7.9425
Cluster of L-Aspartase-like family protein (Csa20g016270.1)	Common Spectra	58 kDa	12.375	26.092	19.427	15.19	20.565	13.899
L-Aspartase-like family protein	Csa20g016270	58 kDa	12.375	26.092	19.427	15.19	20.565	13.899
L-Aspartase-like family protein	Csa07g050410	52 kDa	10.313	23.081	15.895	15.19	15.424	11.914
Cluster of phosphofructokinase 2 (Csa04g033900.1)	Common Spectra	49 kDa	16.5	21.074	20.31	20.616	17.48	15.885
phosphofructokinase 2	Csa04g033900	49 kDa	15.469	21.074	19.427	20.616	16.452	14.892
phosphofructokinase 2	Csa09g050860	49 kDa	13.407	19.067	17.661	18.446	14.395	13.899
phosphofructokinase 6	Csa12g013040	50 kDa	0	0	0.88306	0	2.0565	0
phosphofructokinase 1	Csa10g013360	60 kDa	1.0313	0	0	0	0	0
Cluster of formate dehydrogenase (Csa13g017610.1)	Common Spectra	43 kDa	26.813	42.148	16.778	0	3.0847	3.9712
formate dehydrogenase	Csa13g017610	43 kDa	26.813	40.141	16.778	0	3.0847	3.9712
formate dehydrogenase	Csa20g021320	25 kDa	19.594	32.113	12.363	0	3.0847	3.9712
6-phosphogluconate dehydrogenase family protein	Csa15g001980	54 kDa	22.688	31.109	35.322	26.041	28.791	26.806
Cluster of ARM repeat superfamily protein (Csa11g045370.1)	Common Spectra	47 kDa	20.626	18.063	27.375	10.85	15.424	16.878
ARM repeat superfamily protein	Csa11g045370	47 kDa	13.407	11.039	16.778	7.5952	9.2541	8.9353
ARM repeat superfamily protein	Csa12g072100	19 kDa	6.1877	8.0282	8.8306	4.3401	5.1412	5.9569
ARM repeat superfamily protein	Csa00517s090	56 kDa	8.2502	7.0247	11.48	5.4252	5.1412	5.9569
ARM repeat superfamily protein	Csa07g028040	47 kDa	7.2189	6.0212	9.7136	5.4252	5.1412	5.9569
Hyaluronan / mRNA binding family	Csa11g031140	42 kDa	25.782	14.049	15.012	10.85	14.395	27.799
regulatory particle triple-A ATPase 5A	Csa15g006850	50 kDa	21.657	19.067	25.609	15.19	21.593	21.842
Cluster of lipoamide dehydrogenase 1 (Csa15g023000.1)	Common Spectra	63 kDa	20.626	36.127	35.322	54.252	40.101	38.72
lipoamide dehydrogenase 1	Csa15g023000	63 kDa	20.626	34.12	32.673	47.741	38.045	33.756
lipoamide dehydrogenase 1	Csa19g023890	62 kDa	15.469	29.102	28.258	40.146	30.847	30.777
lipoamide dehydrogenase 1	Csa01g019650	66 kDa	12.375	23.081	24.726	35.806	25.706	24.82
Cluster of Regulator of chromosome condensation (RCC1) family protein (Csa02g072550.1)	Common Spectra	47 kDa	9.2815	15.053	25.609	9.7653	14.395	25.813
Regulator of chromosome condensation (RCC1) family protein	Csa02g072550	47 kDa	9.2815	15.053	24.726	8.6803	14.395	25.813
Regulator of chromosome condensation (RCC1) family protein	Csa11g100950	47 kDa	9.2815	15.053	23.843	8.6803	14.395	25.813
Cluster of tubulin alpha-2 chain (Csa01g022720.1)	Common Spectra	55 kDa	11.344	11.039	20.31	20.616	14.395	14.892
tubulin alpha-2 chain	Csa01g022720	55 kDa	11.344	11.039	18.544	19.531	14.395	13.899
tubulin alpha-2 chain	Csa07g063100	50 kDa	8.2502	6.0212	13.246	14.105	9.2541	7.9425
Cluster of uridine 5'-monophosphate synthase / UMP synthase (PYRE-F) (UMPS) (Csa04g040580.1)	Common Spectra	52 kDa	14.438	11.039	22.959	20.616	21.593	18.863
uridine 5'-monophosphate synthase / UMP synthase (PYRE-F) (UMPS)	Csa04g040580	52 kDa	14.438	11.039	22.076	20.616	21.593	18.863
uridine 5'-monophosphate synthase / UMP synthase (PYRE-F) (UMPS)	Csa09g064180	55 kDa	12.375	9.0317	21.193	18.446	19.536	16.878
Cluster of Peptidase M20/M25/M40 family protein (Csa12g001090.1)	Common Spectra	48 kDa	15.469	21.074	12.363	11.935	16.452	18.863
Peptidase M20/M25/M40 family protein	Csa12g001090	48 kDa	15.469	21.074	12.363	11.935	15.424	18.863
Peptidase M20/M25/M40 family protein	Csa11g001140	49 kDa	15.469	21.074	11.48	10.85	15.424	16.878
Cluster of Hyaluronan / mRNA binding family (Csa10g028660.1)	Common Spectra	37 kDa	26.813	37.13	17.661	8.6803	7.1977	7.9425
Hyaluronan / mRNA binding family	Csa10g028660	37 kDa	22.688	34.12	16.778	8.6803	6.1694	5.9569
Hyaluronan / mRNA binding family	Csa12g049880	38 kDa	14.438	19.067	10.597	8.6803	7.1977	7.9425
Hyaluronan / mRNA binding family	Csa11g032850	38 kDa	20.626	26.092	14.129	8.6803	6.1694	5.9569
Cluster of UDP-D-apiose/UDP-D-xylose synthase 2 (Csa17g011660.1)	Common Spectra	44 kDa	30.938	38.134	18.544	2.1701	7.1977	6.9497
UDP-D-apiose/UDP-D-xylose synthase 2	Csa17g011660	44 kDa	29.907	34.12	18.544	2.1701	7.1977	6.9497
UDP-D-apiose/UDP-D-xylose synthase 1	Csa05g040940	44 kDa	23.719	28.099	14.129	2.1701	5.1412	4.9641
Cluster of UDP-Glycosyltransferase superfamily protein (Csa19g058230.1)	Common Spectra	52 kDa	15.469	19.067	16.778	9.7653	15.424	13.899
UDP-Glycosyltransferase superfamily protein	Csa19g058230	52 kDa	14.438	15.053	13.246	8.6803	13.367	12.907
UDP-Glycosyltransferase superfamily protein	Csa15g079250	52 kDa	9.2815	14.049	11.48	8.6803	12.339	8.9353
acetyl Co-enzyme a carboxylase biotin carboxylase subunit	Csa10g038720	59 kDa	11.344	16.056	17.661	15.19	13.367	16.878
Glycosyl hydrolase family 38 protein	Csa06g006490	113 kDa	14.438	23.081	19.427	18.446	18.508	19.856
Cluster of glucuronidase 2 (Csa13g009820.1)	Common Spectra	64 kDa	14.438	12.042	17.661	24.956	22.621	21.842
glucuronidase 2	Csa13g009820	64 kDa	13.407	11.039	15.895	24.956	18.508	17.871
glucuronidase 2	Csa08g056600	60 kDa	12.375	11.039	14.129	16.275	18.508	18.863
Cluster of GTP binding Elongation factor Tu family protein (Csa08g050420.1)	Common Spectra	49 kDa	29.907	16.056	14.129	4.3401	8.2259	9.9281
GTP binding Elongation factor Tu family protein	Csa08g050420	49 kDa	26.813	16.056	14.129	4.3401	8.2259	9.9281
GTP binding Elongation factor Tu family protein	Csa17g005420	96 kDa	20.626	11.039	10.597	3.2551	5.1412	5.9569
Cluster of Zn-dependent exopeptidases superfamily protein (Csa18g033470.1)	Common Spectra	53 kDa	12.375	11.039	14.129	18.446	14.395	24.82
Zn-dependent exopeptidases superfamily protein	Csa18g033470	53 kDa	12.375	10.035	13.246	14.105	14.395	21.842
Zn-dependent exopeptidases superfamily protein	Csa11g094070	53 kDa	8.2502	8.0282	9.7136	11.935	9.2541	16.878
Zn-dependent exopeptidases superfamily protein	Csa02g067070	52 kDa	10.313	8.0282	10.597	11.935	11.311	16.878
Cluster of FAD-dependent oxidoreductase family protein (Csa07g054590.1)	Common Spectra	46 kDa	19.594	24.085	14.129	14.105	16.452	19.856
FAD-dependent oxidoreductase family protein	Csa07g054590	46 kDa	17.532	22.078	14.129	14.105	14.395	17.871
FAD-dependent oxidoreductase family protein	Csa16g046250	46 kDa	14.438	20.071	12.363	11.935	11.311	16.878
Cluster of aldehyde dehydrogenase 2C4 (Csa15g050140.1)	Common Spectra	54 kDa	7.2189	18.063	13.246	9.7653	25.706	23.827
aldehyde dehydrogenase 2C4	Csa15g050140	54 kDa	7.2189	15.053	11.48	7.5952	22.621	21.842
aldehyde dehydrogenase 2C4	Csa10358s010	9 kDa	0	3.0106	3.5322	2.1701	5.1412	3.9712
Peroxidase superfamily protein	Csa07g038560	40 kDa	8.2502	16.056	20.31	14.105	7.1977	19.856
Cluster of adenylosuccinate synthase (Csa04g044110.1)	Common Spectra	78 kDa	10.313	14.049	14.129	20.616	14.395	16.878
adenylosuccinate synthase	Csa04g044110	78 kDa	10.313	14.049	14.129	20.616	14.395	16.878
adenylosuccinate synthase	Csa06g033330	53 kDa	10.313	14.049	13.246	20.616	14.395	16.878
Cluster of arginosuccinate synthase family (Csa10g018150.1)	Common Spectra	54 kDa	13.407	14.049	8.8306	8.6803	7.1977	10.921
arginosuccinate synthase family	Csa10g018150	54 kDa	12.375	12.042	7.0645	7.5952	6.1694	8.9353
arginosuccinate synthase family	Csa11g019810	55 kDa	11.344	10.035	7.9475	8.6803	7.1977	9.9281
Cluster of Aldolase superfamily protein (Csa04g038850.2)	Common Spectra	43 kDa	31.97	34.12	12.363	1.085	0	0.99281
Aldolase superfamily protein	Csa04g038850	43 kDa	12.375	12.042	4.4153	1.085	0	0.99281
Aldolase superfamily protein	Csa04g049960	39 kDa	24.751	29.102	11.48	0	0	0
Aldolase superfamily protein	Csa05g017580	39 kDa	24.751	28.099	9.7136	0	0	0
Cluster of Isocitrate/isopropylmalate dehydrogenase family protein (Csa08g006630.1)	Common Spectra	55 kDa	35.063	29.102	33.556	20.616	18.508	21.842
Isocitrate/isopropylmalate dehydrogenase family protein	Csa08g006630	55 kDa	33.001	27.095	31.79	19.531	16.452	19.856
Isocitrate/isopropylmalate dehydrogenase family protein	Csa20g021120	55 kDa	31.97	25.088	28.258	18.446	16.452	19.856
Cluster of serine hydroxymethyltransferase 3 (Csa10g009920.1)	Common Spectra	58 kDa	5.1564	2.0071	15.895	20.616	19.536	18.863
serine hydroxymethyltransferase 3	Csa10g009920	58 kDa	5.1564	2.0071	15.895	20.616	19.536	18.863
serine hydroxymethyltransferase 3	Csa12g013500	73 kDa	5.1564	2.0071	15.895	19.531	18.508	18.863
Cluster of hydroxysteroid dehydrogenase 1 (Csa02g039290.1)	Common Spectra	39 kDa	19.594	9.0317	12.363	13.02	7.1977	14.892
hydroxysteroid dehydrogenase 1	Csa02g039290	39 kDa	14.438	7.0247	10.597	11.935	3.0847	10.921
hydroxysteroid dehydrogenase 1	Csa18g021370	39 kDa	14.438	6.0212	9.7136	10.85	7.1977	10.921
hydroxysteroid dehydrogenase 1	Csa11g082030	39 kDa	12.375	6.0212	9.7136	9.7653	7.1977	9.9281
Aldolase-type TIM barrel family protein	Csa08g005290	48 kDa	24.751	28.099	18.544	0	8.2259	9.9281
Cluster of dolichyl-diphosphooligosaccharide-protein glycosyltransferase 48kDa subunit family protein (Csa02g076090.1)	Common Spectra	49 kDa	11.344	11.039	17.661	8.6803	13.367	16.878
dolichyl-diphosphooligosaccharide-protein glycosyltransferase 48kDa subunit family protein	Csa02g076090	49 kDa	10.313	11.039	17.661	7.5952	12.339	15.885
dolichyl-diphosphooligosaccharide-protein glycosyltransferase 48kDa subunit family protein	Csa18g041910	46 kDa	10.313	9.0317	15.012	7.5952	13.367	14.892
BTB and TAZ domain protein 4	Csa17g056870	46 kDa	0	1.0035	0	0	0	0
regulatory particle triple-A 1A	Csa03g061050	48 kDa	15.469	15.053	18.544	11.935	16.452	16.878
regulatory particle triple-A ATPase 6A	Csa08g013800	48 kDa	26.813	27.095	30.024	5.4252	9.2541	9.9281
Cluster of Pyridoxal phosphate (PLP)-dependent transferases superfamily protein (Csa01g025420.1)	Common Spectra	104 kDa	10.313	17.06	13.246	14.105	18.508	15.885
Pyridoxal phosphate (PLP)-dependent transferases superfamily protein	Csa01g025420	104 kDa	9.2815	16.056	12.363	14.105	18.508	15.885
Pyridoxal phosphate (PLP)-dependent transferases superfamily protein	Csa15g034780	138 kDa	10.313	15.053	11.48	14.105	18.508	13.899
Pyridoxal phosphate (PLP)-dependent transferases superfamily protein	Csa19g031410	99 kDa	9.2815	16.056	10.597	14.105	18.508	14.892
Cluster of seed storage albumin 4 (Csa11g017020.1)	Common Spectra	19 kDa	16.5	17.06	16.778	15.19	18.508	17.871
seed storage albumin 4	Csa11g017020	19 kDa	14.438	15.053	15.012	15.19	18.508	16.878
seed storage albumin 3	Csa12g024730	19 kDa	16.5	14.049	12.363	10.85	14.395	15.885
Cluster of dihydrolipoyl dehydrogenases (Csa12g053150.1)	Common Spectra	60 kDa	19.594	31.109	33.556	42.316	32.904	40.705
dihydrolipoyl dehydrogenases	Csa12g053150	60 kDa	19.594	29.102	31.79	42.316	31.875	38.72
dihydrolipoyl dehydrogenases	Csa11g033900	66 kDa	15.469	24.085	25.609	32.551	25.706	31.77
regulatory particle triple-A ATPase 3	Csa02g062880	46 kDa	10.313	8.0282	19.427	11.935	14.395	14.892
Cluster of RmlC-like cupins superfamily protein (Csa10g004530.1)	Common Spectra	59 kDa	2.0626	15.053	12.363	18.446	13.367	11.914
RmlC-like cupins superfamily protein	Csa10g004530	59 kDa	2.0626	11.039	10.597	14.105	10.282	9.9281
RmlC-like cupins superfamily protein	Csa12g004770	61 kDa	0	10.035	7.9475	13.02	10.282	6.9497
Cluster of alanine aminotransferas (Csa03g021080.1)	Common Spectra	60 kDa	6.1877	8.0282	15.012	19.531	19.536	17.871
alanine aminotransferas	Csa03g021080	60 kDa	6.1877	8.0282	15.012	19.531	19.536	17.871
enolase 1	Csa07g044280	52 kDa	18.563	18.063	14.129	14.105	11.311	16.878
Cluster of non-ATPase subunit 9 (Csa14g036690.1)	Common Spectra	47 kDa	10.313	11.039	17.661	9.7653	8.2259	10.921
non-ATPase subunit 9	Csa14g036690	47 kDa	9.2815	11.039	15.895	8.6803	7.1977	10.921
non-ATPase subunit 9	Csa03g032290	60 kDa	8.2502	8.0282	15.895	7.5952	6.1694	8.9353
Cluster of HSP70-interacting protein 1 (Csa12g034180.1)	Common Spectra	45 kDa	6.1877	9.0317	14.129	13.02	23.649	17.871
HSP70-interacting protein 1	Csa12g034180	45 kDa	6.1877	9.0317	14.129	13.02	20.565	16.878
HSP70-interacting protein 1	Csa10g020510	47 kDa	6.1877	7.0247	10.597	10.85	19.536	12.907
Cluster of CAP160 protein (Csa02g045340.1)	Common Spectra	100 kDa	0	4.0141	12.363	16.275	23.649	8.9353
CAP160 protein	Csa02g045340	100 kDa	0	4.0141	10.597	14.105	20.565	8.9353
CAP160 protein	Csa18g023200	66 kDa	0	0	5.2983	5.4252	7.1977	2.9784
CAP160 protein	Csa11g083980	66 kDa	0	2.0071	7.0645	7.5952	8.2259	3.9712
Cluster of mitochondrial lipoamide dehydrogenase 1 (Csa03g051790.1)	Common Spectra	54 kDa	3.0938	5.0176	10.597	17.361	14.395	12.907
mitochondrial lipoamide dehydrogenase 1	Csa03g051790	54 kDa	3.0938	4.0141	8.8306	14.105	9.2541	6.9497
lipoamide dehydrogenase 2	Csa15g023390	73 kDa	2.0626	3.0106	6.1814	11.935	12.339	10.921
Cluster of ATP citrate lyase (ACL) family protein (Csa01g043920.2)	Common Spectra	59 kDa	23.719	25.088	15.012	0	1.0282	6.9497
ATP citrate lyase (ACL) family protein	Csa01g043920	59 kDa	23.719	25.088	15.012	0	1.0282	6.9497
ATP citrate lyase (ACL) family protein	Csa15g082680	54 kDa	22.688	23.081	13.246	0	1.0282	6.9497
seed storage albumin 4	Csa11g017000	19 kDa	15.469	9.0317	13.246	7.5952	16.452	15.885
Cluster of seed gene 1 (Csa10g016060.1)	Common Spectra	28 kDa	8.2502	2.0071	13.246	13.02	9.2541	15.885
seed gene 1	Csa10g016060	28 kDa	8.2502	2.0071	11.48	13.02	9.2541	13.899
seed gene 1	Csa11g017470	38 kDa	6.1877	2.0071	10.597	9.7653	7.1977	13.899
Cluster of monodehydroascorbate reductase 1 (Csa09g061110.1)	Common Spectra	46 kDa	27.844	30.106	8.8306	0	0	0
monodehydroascorbate reductase 1	Csa09g061110	46 kDa	26.813	28.099	8.8306	0	0	0
monodehydroascorbate reductase 1	Csa04g038800	46 kDa	24.751	25.088	7.0645	0	0	0
Cluster of cytochrome P450, family 76, subfamily C, polypeptide 1 (Csa04g063490.1)	Common Spectra	245 kDa	1.0313	0	9.7136	7.5952	5.1412	5.9569
cytochrome P450, family 76, subfamily C, polypeptide 1	Csa04g063490	245 kDa	1.0313	0	4.4153	0	1.0282	0
cytochrome P450, family 71, subfamily B, polypeptide 28	Csa03g016900	56 kDa	0	0	3.5322	2.1701	4.1129	2.9784
cytochrome P450, family 71, subfamily B, polypeptide 17	Csa04g011610	58 kDa	0	0	4.4153	4.3401	2.0565	1.9856
cytochrome P450, family 71, subfamily B, polypeptide 17	Csa06g005840	87 kDa	0	0	4.4153	3.2551	2.0565	0.99281
cytochrome P450, family 71, subfamily B, polypeptide 23	Csa04g011650	141 kDa	0	0	2.6492	2.1701	0	0.99281
Cystathionine beta-synthase (CBS) protein	Csa16g031360	54 kDa	10.313	13.046	9.7136	6.5102	6.1694	11.914
Cluster of mitochondrial processing peptidase alpha subunit (Csa15g021350.1)	Common Spectra	54 kDa	17.532	13.046	18.544	21.701	14.395	19.856
mitochondrial processing peptidase alpha subunit	Csa15g021350	54 kDa	17.532	13.046	18.544	20.616	14.395	18.863
mitochondrial processing peptidase alpha subunit	Csa01g019180	54 kDa	14.438	13.046	15.012	18.446	12.339	16.878
Cluster of lysm domain GPI-anchored protein 2 precursor (Csa19g053880.1)	Common Spectra	39 kDa	3.0938	4.0141	7.0645	6.5102	4.1129	3.9712
lysm domain GPI-anchored protein 2 precursor	Csa19g053880	39 kDa	3.0938	4.0141	7.0645	6.5102	4.1129	3.9712
lysm domain GPI-anchored protein 2 precursor	Csa01g032780	39 kDa	3.0938	4.0141	7.0645	6.5102	4.1129	2.9784
Cluster of aldehyde dehydrogenase 7B4 (Csa03g061400.1)	Common Spectra	54 kDa	3.0938	8.0282	6.1814	7.5952	20.565	9.9281
aldehyde dehydrogenase 7B4	Csa03g061400	54 kDa	3.0938	8.0282	6.1814	7.5952	17.48	8.9353
aldehyde dehydrogenase 7B4	Csa17g094610	54 kDa	2.0626	6.0212	4.4153	3.2551	15.424	6.9497
Cluster of ornithine-delta-aminotransferase (Csa11g065840.1)	Common Spectra	52 kDa	14.438	17.06	11.48	2.1701	3.0847	16.878
ornithine-delta-aminotransferase	Csa11g065840	52 kDa	14.438	15.053	10.597	2.1701	3.0847	15.885
ornithine-delta-aminotransferase	Csa20g078260	52 kDa	14.438	16.056	9.7136	2.1701	3.0847	15.885
seed storage albumin 3	Csa12g024730.	18 kDa	13.407	18.063	15.895	15.19	16.452	15.885
Cluster of Eukaryotic aspartyl protease family protein (Csa06g028870.1)	Common Spectra	46 kDa	5.1564	18.063	8.8306	10.85	9.2541	2.9784
Eukaryotic aspartyl protease family protein	Csa06g028870	46 kDa	5.1564	15.053	8.8306	10.85	9.2541	2.9784
Eukaryotic aspartyl protease family protein	Csa04g040460	46 kDa	4.1251	8.0282	3.5322	5.4252	5.1412	2.9784
Eukaryotic aspartyl protease family protein	Csa09g064110	46 kDa	5.1564	15.053	7.0645	10.85	9.2541	2.9784
aldehyde dehydrogenase 6B2	Csa19g043610	62 kDa	0	0	10.597	15.19	17.48	10.921
Cluster of alpha/beta-Hydrolases superfamily protein (Csa05g093560.1)	Common Spectra	57 kDa	6.1877	8.0282	10.597	11.935	7.1977	11.914
alpha/beta-Hydrolases superfamily protein	Csa05g093560	57 kDa	6.1877	8.0282	10.597	11.935	7.1977	10.921
alpha/beta-Hydrolases superfamily protein	Csa16g003530	56 kDa	4.1251	6.0212	5.2983	8.6803	5.1412	8.9353
aldehyde dehydrogenase 11A3	Csa07g054180	58 kDa	1.0313	4.0141	8.8306	8.6803	13.367	5.9569
serine hydroxymethyltransferase 2	Csa08g027530	57 kDa	0	0	0.88306	16.275	22.621	5.9569
pyrimidine d	Csa13g027880	49 kDa	6.1877	8.0282	7.9475	4.3401	9.2541	9.9281
glyceraldehyde-3-phosphate dehydrogenase C2	Csa03g017210	37 kDa	10.313	3.0106	8.8306	3.2551	2.0565	7.9425
Cluster of Fes1A (Csa01g010080.1)	Common Spectra	40 kDa	10.313	7.0247	7.9475	1.085	7.1977	7.9425
Fes1A	Csa01g010080	40 kDa	10.313	7.0247	7.9475	1.085	7.1977	7.9425
Fes1A	Csa15g010710	40 kDa	8.2502	5.0176	6.1814	0	5.1412	4.9641
Cluster of ubiquitin family protein (Csa15g017320.1)	Common Spectra	44 kDa	8.2502	13.046	13.246	2.1701	4.1129	0.99281
ubiquitin family protein	Csa15g017320	44 kDa	8.2502	12.042	12.363	2.1701	4.1129	0.99281
ubiquitin family protein	Csa01g015540	45 kDa	6.1877	11.039	11.48	2.1701	4.1129	0.99281
Ribosomal protein S4 (RPS4A) family protein	Csa02g064030	30 kDa	7.2189	2.0071	12.363	6.5102	6.1694	6.9497
regulatory particle non-ATPase 10	Csa11g001580	41 kDa	12.375	9.0317	7.9475	4.3401	7.1977	13.899
Late embryogenesis abundant (LEA) protein	Csa11g005160	46 kDa	2.0626	10.035	11.48	7.5952	10.282	9.9281
Cluster of MAP kinase 6 (Csa05g006520.1)	Common Spectra	45 kDa	3.0938	7.0247	4.4153	5.4252	4.1129	3.9712
MAP kinase 6	Csa05g006520	45 kDa	3.0938	7.0247	4.4153	5.4252	4.1129	3.9712
MAP kinase 10	Csa05g091390	45 kDa	0	2.0071	0	0	0	0
ribulose-bisphosphate carboxylases	Csa04g016030	17 kDa	7.2189	8.0282	8.8306	8.6803	13.367	8.9353
Cluster of isopropyl malate isomerase large subunit 1 (Csa11g041650.1)	Common Spectra	55 kDa	6.1877	5.0176	5.2983	9.7653	7.1977	13.899
isopropyl malate isomerase large subunit 1	Csa11g041650	55 kDa	6.1877	5.0176	5.2983	9.7653	7.1977	13.899
isopropyl malate isomerase large subunit 1	Csa10g033390	55 kDa	6.1877	4.0141	5.2983	9.7653	7.1977	13.899
Saposin-like aspartyl protease family protein	Csa09g096900	56 kDa	9.2815	8.0282	10.597	4.3401	7.1977	4.9641
ADPGLC-PPase large subunit	Csa17g037430	57 kDa	4.1251	4.0141	8.8306	5.4252	7.1977	6.9497
Proteasome component (PCI) domain protein	Csa18g010930	45 kDa	7.2189	8.0282	11.48	6.5102	7.1977	8.9353
Cluster of Methylthiotransferase (Csa07g039050.1)	Common Spectra	126 kDa	8.2502	11.039	8.8306	5.4252	9.2541	6.9497
Methylthiotransferase	Csa07g039050	126 kDa	6.1877	7.0247	5.2983	5.4252	7.1977	4.9641
late embryogenesis abundant domain-containing protein / LEA domain-containing protein	Csa09g075450	50 kDa	6.1877	7.0247	5.2983	2.1701	4.1129	3.9712
Cluster of Alba DNA/RNA-binding protein (Csa07g047500.1)	Common Spectra	36 kDa	15.469	14.049	15.012	2.1701	5.1412	5.9569
Alba DNA/RNA-binding protein	Csa07g047500	36 kDa	15.469	14.049	15.012	2.1701	5.1412	5.9569
Alba DNA/RNA-binding protein	Csa16g040100	24 kDa	0	2.0071	0	0	0	0
Cluster of Copper amine oxidase family protein (Csa13g050520.1)	Common Spectra	83 kDa	0	12.042	2.6492	14.105	8.2259	8.9353
Copper amine oxidase family protein	Csa13g050520	83 kDa	0	12.042	0.88306	13.02	8.2259	8.9353
Copper amine oxidase family protein	Csa02g017360	86 kDa	0	10.035	2.6492	11.935	7.1977	7.9425
FUNCTIONS IN: molecular_function unknown	Csa10g046990	41 kDa	2.0626	0	19.427	3.2551	9.2541	13.899
Cluster of Clathrin light chain protein (Csa19g047930.1)	Common Spectra	41 kDa	8.2502	7.0247	8.8306	2.1701	6.1694	6.9497
Clathrin light chain protein	Csa19g047930	41 kDa	8.2502	7.0247	8.8306	2.1701	6.1694	6.9497
Clathrin light chain protein	Csa06g026090	29 kDa	0	0	0	0	0	0
Cluster of Class I glutamine amidotransferase-like superfamily protein (Csa19g021660.1)	Common Spectra	42 kDa	11.344	20.071	8.8306	2.1701	2.0565	3.9712
Class I glutamine amidotransferase-like superfamily protein	Csa19g021660	42 kDa	9.2815	17.06	7.0645	2.1701	2.0565	3.9712
Class I glutamine amidotransferase-like superfamily protein	Csa03g060530	42 kDa	7.2189	10.035	5.2983	0	0	0
aspartate aminotransferase 3	Csa08g002670	49 kDa	23.719	13.046	6.1814	2.1701	5.1412	10.921
51 kDa subunit of complex I	Csa08g055720	53 kDa	3.0938	2.0071	5.2983	4.3401	5.1412	5.9569
D-mannose binding lectin protein with Apple-like carbohydrate-binding domain	Csa09g093010	49 kDa	2.0626	1.0035	9.7136	7.5952	7.1977	9.9281
La protein 1	Csa10g009640	42 kDa	0	0	9.7136	11.935	15.424	7.9425
purple acid phosphatase 26	Csa10g038490	58 kDa	6.1877	9.0317	2.6492	7.5952	8.2259	7.9425
Cluster of winged-helix DNA-binding transcription factor family protein (Csa16g014250.1)	Common Spectra	29 kDa	8.2502	8.0282	7.0645	4.3401	7.1977	5.9569
winged-helix DNA-binding transcription factor family protein	Csa16g014250	29 kDa	6.1877	6.0212	5.2983	4.3401	5.1412	5.9569
winged-helix DNA-binding transcription factor family protein	Csa05g032050	29 kDa	6.1877	6.0212	5.2983	2.1701	5.1412	3.9712
Cluster of UDP-Glycosyltransferase superfamily protein (Csa02g028570.1)	Common Spectra	50 kDa	6.1877	5.0176	6.1814	9.7653	5.1412	3.9712
UDP-Glycosyltransferase superfamily protein	Csa02g028570	50 kDa	6.1877	5.0176	6.1814	9.7653	5.1412	3.9712
UDP-Glycosyltransferase superfamily protein	Csa00510s030	50 kDa	4.1251	3.0106	4.4153	5.4252	3.0847	1.9856
Cluster of Tyrosine transaminase family protein (Csa12g031800.1)	Common Spectra	47 kDa	8.2502	9.0317	0.88306	3.2551	3.0847	17.871
Tyrosine transaminase family protein	Csa12g031800	47 kDa	8.2502	9.0317	0.88306	3.2551	3.0847	15.885
Tyrosine transaminase family protein	Csa12g031790	47 kDa	6.1877	7.0247	0.88306	3.2551	3.0847	13.899
Cluster of eukaryotic release factor 1-2 (Csa03g016750.1)	Common Spectra	49 kDa	3.0938	3.0106	15.012	8.6803	15.424	11.914
eukaryotic release factor 1-2	Csa03g016750	49 kDa	3.0938	2.0071	9.7136	5.4252	11.311	7.9425
eukaryotic release factor 1-3	Csa06g006330	49 kDa	0	2.0071	11.48	7.5952	11.311	9.9281
Sucrose-6F-phosphate phosphohydrolase family protein	Csa01g003720	48 kDa	6.1877	6.0212	6.1814	5.4252	5.1412	7.9425
RNA-binding (RRM/RBD/RNP motifs) family protein	Csa03g015300	49 kDa	9.2815	5.0176	4.4153	4.3401	7.1977	9.9281
Glycine cleavage T-protein family	Csa13g050420	47 kDa	14.438	13.046	9.7136	0	0	0.99281
acetyl-CoA carboxylase carboxyl transferase subunit beta	Csa16g031080	37 kDa	6.1877	8.0282	5.2983	6.5102	6.1694	3.9712
multifunctional protein 2	Csa19g010540	79 kDa	0	3.0106	9.7136	4.3401	10.282	6.9497
Cluster of Pyruvate kinase family protein (Csa08g055660.1)	Common Spectra	55 kDa	2.0626	2.0071	6.1814	4.3401	12.339	7.9425
Pyruvate kinase family protein	Csa08g055660	55 kDa	2.0626	2.0071	6.1814	4.3401	11.311	7.9425
Pyruvate kinase family protein	Csa02g059310	55 kDa	0	0	1.7661	0	3.0847	0
Cluster of SWISS-PROT:P13647 Tax_Id=9606 Gene_Symbol=KRT5 Keratin, type II cytoskeletal 5 (P13647)	Common Spectra	62 kDa	16.5	0	29.141	0	4.1129	0
SWISS-PROT:P13647 Tax_Id=9606 Gene_Symbol=KRT5 Keratin, type II cytoskeletal 5	P13647	62 kDa	11.344	0	9.7136	0	2.0565	0
SWISS-PROT:P04259 Tax_Id=9606 Gene_Symbol=KRT6B Keratin, type II cytoskeletal 6B	P04259	60 kDa	11.344	0	26.492	0	0	0
SWISS-PROT:P02538 Tax_Id=9606 Gene_Symbol=KRT6A Keratin, type II cytoskeletal 6A	P02538	60 kDa	11.344	0	24.726	0	0	0
TraB family protein	Csa02g045010	77 kDa	6.1877	6.0212	6.1814	6.5102	5.1412	3.9712
Cluster of heat shock protein 70 (Csa15g016520.1)	Common Spectra	71 kDa	8.2502	16.056	15.012	7.5952	14.395	7.9425
heat shock protein 70	Csa15g016520	71 kDa	8.2502	15.053	15.012	7.5952	12.339	7.9425
Heat shock protein 70 (Hsp 70) family protein	Csa08g061840	126 kDa	0	0	0	0	0	0
heat shock protein 70B	Csa03g019850	58 kDa	6.1877	8.0282	11.48	7.5952	12.339	5.9569
Heat shock protein 70 (Hsp 70) family protein	Csa02g074880	71 kDa	8.2502	12.042	13.246	7.5952	9.2541	5.9569
Cluster of Cobalamin-independent synthase family protein (Csa20g026190.1)	Common Spectra	84 kDa	0	2.0071	10.597	9.7653	12.339	4.9641
Cobalamin-independent synthase family protein	Csa20g026190	84 kDa	0	2.0071	10.597	8.6803	11.311	4.9641
methionine synthase 2	Csa01g003500	133 kDa	0	0	5.2983	4.3401	7.1977	1.9856
Cluster of ATP-citrate lyase A-1 (Csa14g012300.1)	Common Spectra	47 kDa	7.2189	2.0071	7.9475	0	4.1129	0.99281
ATP-citrate lyase A-1	Csa14g012300	47 kDa	4.1251	1.0035	5.2983	0	0	0
ATP-citrate lyase A-3	Csa03g012810	47 kDa	4.1251	2.0071	6.1814	0	4.1129	0.99281
hydroxymethylglutaryl-CoA synthase / HMG-CoA synthase / 3-hydroxy-3-methylglutaryl coenzyme A synthase	Csa02g016240	57 kDa	3.0938	9.0317	7.0645	4.3401	5.1412	7.9425
NAD(P)-binding Rossmann-fold superfamily protein	Csa05g060740	37 kDa	5.1564	3.0106	7.0645	4.3401	3.0847	9.9281
Senescence/dehydration-associated protein-related	Csa15g076270	48 kDa	0	0	10.597	8.6803	10.282	0.99281
eukaryotic release factor 1-1	Csa02g031980	49 kDa	6.1877	4.0141	19.427	8.6803	13.367	12.907
Pyridoxal phosphate (PLP)-dependent transferases superfamily protein	Csa07g050340	50 kDa	5.1564	5.0176	7.0645	1.085	6.1694	4.9641
glutamate-cysteine ligase	Csa10g035910	56 kDa	3.0938	2.0071	7.9475	1.085	9.2541	3.9712
Ribosomal protein S6e	Csa10g010850	28 kDa	9.2815	5.0176	7.0645	4.3401	3.0847	8.9353
ankyrin repeat family protein	Csa01g005440	77 kDa	8.2502	5.0176	6.1814	2.1701	6.1694	6.9497
Cluster of alanine-2-oxoglutarate aminotransferase 2 (Csa07g037440.1)	Common Spectra	53 kDa	5.1564	7.0247	6.1814	2.1701	6.1694	1.9856
alanine-2-oxoglutarate aminotransferase 2	Csa07g037440	53 kDa	5.1564	7.0247	6.1814	2.1701	6.1694	1.9856
glutamate:glyoxylate aminotransferase	Csa17g030490	53 kDa	3.0938	5.0176	4.4153	0	4.1129	0
Cluster of Pyridoxal-dependent decarboxylase family protein (Csa08g003060.1)	Common Spectra	58 kDa	9.2815	8.0282	4.4153	1.085	4.1129	7.9425
Pyridoxal-dependent decarboxylase family protein	Csa08g003060	58 kDa	9.2815	8.0282	4.4153	1.085	4.1129	7.9425
Pyridoxal-dependent decarboxylase family protein	Csa03g036640	54 kDa	8.2502	8.0282	4.4153	1.085	4.1129	5.9569
L-Aspartase-like family protein	Csa00518s050	88 kDa	3.0938	4.0141	0.88306	2.1701	3.0847	3.9712
Ribosomal protein S5/Elongation factor G/III/V family protein	Csa03g062710	207 kDa	1.0313	0	7.9475	4.3401	10.282	0
chaperonin-60alpha	Csa05g039850	62 kDa	0	0	5.2983	14.105	7.1977	1.9856
seryl-tRNA synthetase / serine--tRNA ligase	Csa08g028170	52 kDa	0	3.0106	5.2983	4.3401	5.1412	8.9353
Cluster of Eukaryotic aspartyl protease family protein (Csa03g005390.1)	Common Spectra	46 kDa	5.1564	5.0176	2.6492	3.2551	10.282	9.9281
Eukaryotic aspartyl protease family protein	Csa03g005390	46 kDa	4.1251	5.0176	2.6492	3.2551	10.282	8.9353
Eukaryotic aspartyl protease family protein	Csa17g005280	46 kDa	3.0938	4.0141	1.7661	2.1701	5.1412	5.9569
Cluster of aspartate aminotransferase 2 (Csa08g012270.1)	Common Spectra	44 kDa	15.469	16.056	6.1814	4.3401	9.2541	11.914
aspartate aminotransferase 2	Csa08g012270	44 kDa	14.438	14.049	5.2983	4.3401	7.1977	9.9281
aspartate aminotransferase 2	Csa20g030300	44 kDa	12.375	14.049	5.2983	4.3401	7.1977	9.9281
Cluster of purple acid phosphatase 29 (Csa02g071580.1)	Common Spectra	43 kDa	7.2189	9.0317	7.0645	2.1701	6.1694	1.9856
purple acid phosphatase 29	Csa02g071580	43 kDa	7.2189	8.0282	7.0645	2.1701	6.1694	1.9856
purple acid phosphatase 29	Csa18g036680	39 kDa	5.1564	7.0247	4.4153	2.1701	4.1129	1.9856
Nucleotidylyl transferase superfamily protein	Csa01g005310	46 kDa	6.1877	5.0176	5.2983	3.2551	4.1129	4.9641
Nucleic acid-binding, OB-fold-like protein	Csa04g055030	48 kDa	8.2502	13.046	6.1814	1.085	0	1.9856
Pectin lyase-like superfamily protein	Csa10g019240	48 kDa	6.1877	7.0247	5.2983	5.4252	5.1412	3.9712
phosphoglycerate kinase	Csa16g049160	42 kDa	25.782	4.0141	1.7661	3.2551	2.0565	1.9856
Cluster of embryonic cell protein 63 (Csa04g050160.1)	Common Spectra	49 kDa	3.0938	5.0176	14.129	0	16.452	11.914
embryonic cell protein 63	Csa04g050160	49 kDa	3.0938	5.0176	14.129	0	15.424	11.914
embryonic cell protein 63	Csa05g017400	47 kDa	0	3.0106	8.8306	0	12.339	7.9425
Cluster of Eukaryotic aspartyl protease family protein (Csa09g059630.1)	Common Spectra	51 kDa	3.0938	9.0317	4.4153	4.3401	4.1129	1.9856
Eukaryotic aspartyl protease family protein	Csa09g059630	51 kDa	2.0626	9.0317	4.4153	4.3401	4.1129	1.9856
Eukaryotic aspartyl protease family protein	Csa06g026840	51 kDa	3.0938	4.0141	3.5322	4.3401	2.0565	1.9856
Cluster of UDP-glucosyl transferase 78D2 (Csa08g009240.1)	Common Spectra	50 kDa	5.1564	6.0212	7.9475	6.5102	0	3.9712
UDP-glucosyl transferase 78D2	Csa08g009240	50 kDa	5.1564	6.0212	6.1814	6.5102	0	3.9712
UDP-glucosyl transferase 78D2	Csa13g019830	32 kDa	4.1251	5.0176	7.0645	4.3401	0	3.9712
Glycosyl transferase, family 35	Csa06g012620	109 kDa	1.0313	9.0317	5.2983	3.2551	2.0565	3.9712
Cluster of SKU5 similar 4 (Csa10g021260.1)	Common Spectra	61 kDa	5.1564	4.0141	7.0645	6.5102	4.1129	1.9856
SKU5 similar 4	Csa10g021260	61 kDa	5.1564	4.0141	7.0645	6.5102	4.1129	1.9856
SKU5-similar 6	Csa14g048450	51 kDa	0	0	0.88306	0	0	0
Cluster of Thiolase family protein (Csa20g082210.1)	Common Spectra	43 kDa	7.2189	12.042	4.4153	0	3.0847	0
Thiolase family protein	Csa20g082210	43 kDa	5.1564	11.039	4.4153	0	3.0847	0
Thiolase family protein	Csa18g002090	42 kDa	4.1251	8.0282	2.6492	0	1.0282	0
heat shock protein 60	Csa01g030060	66 kDa	2.0626	0	6.1814	9.7653	12.339	1.9856
Ribophorin I	Csa06g001650	61 kDa	3.0938	2.0071	7.0645	3.2551	3.0847	4.9641
translocon at the inner envelope membrane of chloroplasts 55-II	Csa16g046520	118 kDa	1.0313	2.0071	5.2983	13.02	7.1977	7.9425
Cluster of Aldolase-type TIM barrel family protein (Csa17g021910.1)	Common Spectra	54 kDa	1.0313	1.0035	7.0645	2.1701	8.2259	9.9281
Aldolase-type TIM barrel family protein	Csa17g021910	54 kDa	1.0313	1.0035	7.0645	2.1701	8.2259	9.9281
Aldolase-type TIM barrel family protein	Csa14g020450	54 kDa	1.0313	1.0035	7.0645	2.1701	8.2259	7.9425
Cluster of histidinol dehydrogenase (Csa11g100980.1)	Common Spectra	51 kDa	0	0	7.0645	4.3401	9.2541	6.9497
histidinol dehydrogenase	Csa11g100980	51 kDa	0	0	7.0645	4.3401	9.2541	6.9497
histidinol dehydrogenase	Csa18g037480	48 kDa	0	0	7.0645	4.3401	9.2541	6.9497
RNA-binding (RRM/RBD/RNP motifs) family protein	Csa12g024880	45 kDa	8.2502	5.0176	7.0645	2.1701	2.0565	6.9497
Ribosomal protein L19e family protein	Csa14g002830	25 kDa	12.375	3.0106	4.4153	2.1701	3.0847	4.9641
ribosomal protein S1	Csa08g032220	48 kDa	6.1877	3.0106	6.1814	1.085	2.0565	0.99281
Pyridoxal-5'-phosphate-dependent enzyme family protein	Csa10g012750	58 kDa	3.0938	3.0106	5.2983	5.4252	5.1412	7.9425
regulatory particle triple-A ATPase 4A	Csa11g071980	45 kDa	15.469	11.039	7.0645	0	0	4.9641
hydroxyproline-rich glycoprotein family protein	Csa13g019400	49 kDa	9.2815	4.0141	5.2983	1.085	4.1129	1.9856
GDP-D-mannose 3',5'-epimerase	Csa13g039210	43 kDa	7.2189	11.039	4.4153	2.1701	2.0565	1.9856
Cluster of FAD-dependent oxidoreductase family protein (Csa02g075400.1)	Common Spectra	43 kDa	4.1251	9.0317	3.5322	1.085	0	1.9856
FAD-dependent oxidoreductase family protein	Csa02g075400	43 kDa	3.0938	8.0282	3.5322	1.085	0	1.9856
FAD-dependent oxidoreductase family protein	Csa11g103620	43 kDa	3.0938	9.0317	2.6492	1.085	0	1.9856
Cluster of S-methyl-5-thioribose kinase (Csa14g056120.1)	Common Spectra	47 kDa	4.1251	1.0035	4.4153	0	1.0282	3.9712
S-methyl-5-thioribose kinase	Csa14g056120	47 kDa	4.1251	1.0035	4.4153	0	1.0282	3.9712
S-methyl-5-thioribose kinase	Csa17g085670	48 kDa	2.0626	1.0035	2.6492	0	1.0282	2.9784
polypyrimidine tract-binding protein 3	Csa03g046540	68 kDa	3.0938	5.0176	5.2983	5.4252	5.1412	3.9712
40s ribosomal protein SA	Csa07g039460	32 kDa	6.1877	4.0141	5.2983	2.1701	2.0565	4.9641
alanine:glyoxylate aminotransferase 2	Csa11g002690	52 kDa	8.2502	12.042	1.7661	0	0	0
UDP-Glycosyltransferase superfamily protein	Csa12g023250	94 kDa	4.1251	6.0212	3.5322	1.085	4.1129	3.9712
DNAJ homologue 3	Csa09g062820	28 kDa	3.0938	2.0071	7.0645	13.02	11.311	9.9281
Ribosomal protein L23/L15e family protein	Csa10g028040	24 kDa	5.1564	1.0035	3.5322	3.2551	3.0847	0.99281
Cluster of Protein of unknown function (DUF1264) (Csa20g077530.1)	Common Spectra	28 kDa	9.2815	4.0141	2.6492	0	7.1977	2.9784
Protein of unknown function (DUF1264)	Csa20g077530	28 kDa	9.2815	3.0106	1.7661	0	7.1977	2.9784
Protein of unknown function (DUF1264)	Csa18g005520	28 kDa	7.2189	2.0071	1.7661	0	5.1412	1.9856
UDP-Glycosyltransferase superfamily protein	Csa07g052670	53 kDa	0	0	7.9475	6.5102	4.1129	3.9712
Peptidase M20/M25/M40 family protein	Csa11g030750	65 kDa	6.1877	7.0247	7.0645	1.085	0	1.9856
nitrogen fixation S (NIFS)-like 1	Csa18g039550	128 kDa	7.2189	4.0141	5.2983	0	2.0565	5.9569
Cluster of Tubulin/FtsZ family protein (Csa04g049690.1)	Common Spectra	53 kDa	12.375	5.0176	6.1814	0	1.0282	7.9425
Tubulin/FtsZ family protein	Csa04g049690	53 kDa	12.375	5.0176	6.1814	0	1.0282	7.9425
Tubulin/FtsZ family protein	Csa06g027150	50 kDa	4.1251	0	0	0	0	0
Glycosyl hydrolase family protein	Csa13g013330	131 kDa	4.1251	5.0176	5.2983	2.1701	3.0847	0.99281
Cluster of Translation initiation factor IF2/IF5 (Csa05g058220.1)	Common Spectra	49 kDa	0	0	3.5322	4.3401	8.2259	9.9281
Translation initiation factor IF2/IF5	Csa05g058220	49 kDa	0	0	3.5322	3.2551	6.1694	8.9353
Translation initiation factor IF2/IF5	Csa09g084640	50 kDa	0	0	0.88306	2.1701	4.1129	3.9712
Serine protease inhibitor (SERPIN) family protein	Csa03g051380	44 kDa	7.2189	7.0247	1.7661	0	0	0
Ribosomal protein L2 family	Csa19g055000	28 kDa	6.1877	1.0035	2.6492	0	3.0847	3.9712
Cluster of NPL4-like protein 1 (Csa05g095320.1)	Common Spectra	47 kDa	2.0626	3.0106	7.0645	0	0	0.99281
NPL4-like protein 1	Csa05g095320	47 kDa	3.0938	4.0141	5.2983	0	0	0.99281
NPL4-like protein 1	Csa16g001580	46 kDa	3.0938	4.0141	6.1814	0	0	0.99281
beta glucosidase 15	Csa04g062280	50 kDa	0	0	2.6492	0	7.1977	1.9856
Clathrin adaptor complexes medium subunit family protein	Csa10g018480	51 kDa	3.0938	4.0141	3.5322	1.085	6.1694	3.9712
PDI-like 2-3	Csa16g008430	48 kDa	1.0313	4.0141	6.1814	4.3401	6.1694	4.9641
unknown protein	Csa17g022360	36 kDa	2.0626	4.0141	1.7661	2.1701	2.0565	1.9856
Cluster of Saccharopine dehydrogenase (Csa12g082000.1)	Common Spectra	50 kDa	1.0313	0	3.5322	3.2551	4.1129	3.9712
Saccharopine dehydrogenase	Csa12g082000	50 kDa	1.0313	0	2.6492	3.2551	4.1129	3.9712
Saccharopine dehydrogenase	Csa11g055440	51 kDa	1.0313	0	3.5322	3.2551	2.0565	2.9784
lactate/malate dehydrogenase family protein	Csa02g062920	48 kDa	6.1877	6.0212	1.7661	0	0	0
thioglucoside glucohydrolase 1	Csa08g023700	59 kDa	0	7.0247	0.88306	4.3401	3.0847	4.9641
GTP-binding protein-related	Csa10g002280	41 kDa	7.2189	9.0317	3.5322	0	0	0
Cluster of Lactate/malate dehydrogenase family protein (Csa11g071560.1)	Common Spectra	36 kDa	4.1251	6.0212	0.88306	1.085	0	2.9784
Lactate/malate dehydrogenase family protein	Csa11g071560	36 kDa	3.0938	6.0212	0.88306	1.085	0	2.9784
Lactate/malate dehydrogenase family protein	Csa03g005710	40 kDa	2.0626	4.0141	0.88306	1.085	0	1.9856
Mevalonate/galactokinase family protein	Csa01g007610	55 kDa	4.1251	2.0071	5.2983	4.3401	3.0847	1.9856
ATP synthase subunit beta	Csa04g016040	50 kDa	2.0626	2.0071	1.7661	7.5952	17.48	1.9856
Calcium-dependent phosphotriesterase superfamily protein	Csa06g031740	119 kDa	10.313	2.0071	1.7661	0	0	3.9712
Sugar isomerase (SIS) family protein	Csa18g011230	62 kDa	0	2.0071	7.0645	4.3401	5.1412	0
LUC7 related protein	Csa01g003070	48 kDa	2.0626	5.0176	3.5322	0	4.1129	0.99281
phosphorylethanolamine cytidylyltransferase 1	Csa04g052510	70 kDa	0	0	2.6492	4.3401	3.0847	1.9856
DNAJ homologue 3	Csa06g016810	28 kDa	2.0626	2.0071	6.1814	6.5102	14.395	6.9497
CONTAINS InterPro DOMAIN/s: GOLD (InterPro:IPR009038)	Csa20g001000	50 kDa	3.0938	1.0035	5.2983	2.1701	2.0565	3.9712
Zinc finger C-x8-C-x5-C-x3-H type family protein	Csa01g044150	42 kDa	4.1251	2.0071	5.2983	0	3.0847	0.99281
histidine acid phosphatase family protein	Csa03g013270	51 kDa	1.0313	0	4.4153	3.2551	3.0847	2.9784
Aha1 domain-containing protein	Csa01g013160	40 kDa	7.2189	10.035	1.7661	0	0	0
Cluster of 2-oxoacid dehydrogenases acyltransferase family protein (Csa14g044300.1)	Common Spectra	48 kDa	0	0	0	6.5102	12.339	0.99281
2-oxoacid dehydrogenases acyltransferase family protein	Csa14g044300	48 kDa	0	0	0	1.085	6.1694	0
2-oxoacid dehydrogenases acyltransferase family protein	Csa06g005440	54 kDa	0	0	0	6.5102	7.1977	0.99281
2-oxoacid dehydrogenases acyltransferase family protein	Csa04g011090	50 kDa	0	0	0	6.5102	6.1694	0.99281
RNA polymerase I-associated factor PAF67	Csa08g023390	60 kDa	0	0	2.6492	3.2551	6.1694	2.9784
Cluster of Peptidase M20/M25/M40 family protein (Csa03g047140.1)	Common Spectra	49 kDa	0	8.0282	0	0	0	4.9641
Peptidase M20/M25/M40 family protein	Csa03g047140	49 kDa	0	7.0247	0	0	0	4.9641
Peptidase M20/M25/M40 family protein	Csa17g071130	41 kDa	0	6.0212	0	0	0	2.9784
aldehyde dehydrogenase 3H1	Csa03g046890	53 kDa	1.0313	1.0035	6.1814	4.3401	1.0282	3.9712
glutathione reductase	Csa04g040760	61 kDa	0	0	1.7661	4.3401	6.1694	1.9856
protein phosphatase 5.2	Csa04g059400	55 kDa	1.0313	2.0071	1.7661	0	6.1694	2.9784
NAD(P)-linked oxidoreductase superfamily protein	Csa08g063330	37 kDa	2.0626	3.0106	1.7661	1.085	3.0847	2.9784
Ribosomal protein L22p/L17e family protein	Csa03g030620	20 kDa	4.1251	2.0071	3.5322	3.2551	2.0565	2.9784
aldehyde dehydrogenase 10A8	Csa07g046350	54 kDa	2.0626	2.0071	1.7661	2.1701	3.0847	2.9784
Cluster of sucrose-6F-phosphate phosphohydrolase 2 (Csa04g038180.1)	Common Spectra	49 kDa	1.0313	2.0071	4.4153	0	3.0847	2.9784
sucrose-6F-phosphate phosphohydrolase 2	Csa04g038180	49 kDa	1.0313	2.0071	3.5322	0	3.0847	2.9784
sucrose-6F-phosphate phosphohydrolase 2	Csa09g059450	51 kDa	1.0313	1.0035	3.5322	0	3.0847	2.9784
GLN phosphoribosyl pyrophosphate amidotransferase 2	Csa10g007400	60 kDa	3.0938	0	3.5322	1.085	1.0282	5.9569
selenium-binding protein 1	Csa10g032700	54 kDa	0	0	1.7661	3.2551	3.0847	0.99281
FAD/NAD(P)-binding oxidoreductase family protein	Csa01g029790	86 kDa	1.0313	2.0071	2.6492	2.1701	4.1129	1.9856
fumarylacetoacetase, putative	Csa17g016230	46 kDa	2.0626	4.0141	0.88306	3.2551	1.0282	0.99281
glutamate-cysteine ligase	Csa11g022960	59 kDa	0	0	5.2983	2.1701	2.0565	3.9712
homogentisate 1,2-dioxygenase	Csa02g051740	52 kDa	2.0626	3.0106	2.6492	2.1701	4.1129	1.9856
acyl-CoA oxidase 4	Csa04g037660	48 kDa	4.1251	4.0141	1.7661	0	2.0565	0.99281
fumarase 1	Csa04g067660	58 kDa	2.0626	3.0106	3.5322	0	4.1129	3.9712
Eukaryotic translation initiation factor eIF2A family protein	Csa07g040350	56 kDa	0	0	2.6492	4.3401	2.0565	1.9856
S18 ribosomal protein	Csa02g028200	21 kDa	3.0938	2.0071	1.7661	2.1701	2.0565	1.9856
RNA-binding (RRM/RBD/RNP motifs) family protein	Csa13g022290	49 kDa	0	0	1.7661	3.2551	2.0565	2.9784
Cluster of 2-oxoacid dehydrogenases acyltransferase family protein (Csa01g007850.1)	Common Spectra	53 kDa	3.0938	2.0071	0.88306	0	2.0565	3.9712
2-oxoacid dehydrogenases acyltransferase family protein	Csa01g007850	53 kDa	3.0938	1.0035	0.88306	0	2.0565	3.9712
2-oxoacid dehydrogenases acyltransferase family protein	Csa19g010530	53 kDa	3.0938	2.0071	0.88306	0	2.0565	2.9784
DNAJ heat shock N-terminal domain-containing protein	Csa03g024930	42 kDa	3.0938	3.0106	4.4153	2.1701	0	0.99281
malate synthase	Csa08g060630	64 kDa	0	1.0035	7.0645	1.085	3.0847	0.99281
SPFH/Band 7/PHB domain-containing membrane-associated protein family	Csa10g015250	45 kDa	3.0938	2.0071	5.2983	0	1.0282	1.9856
Pentatricopeptide repeat (PPR) superfamily protein	Csa11g005820	37 kDa	3.0938	2.0071	3.5322	3.2551	0	0.99281
Ribosomal protein L7Ae/L30e/S12e/Gadd45 family protein	Csa04g067760	29 kDa	3.0938	1.0035	5.2983	0	0	3.9712
RNA-binding (RRM/RBD/RNP motifs) family protein	Csa02g005690	35 kDa	5.1564	6.0212	4.4153	0	0	0
O-Glycosyl hydrolases family 17 protein	Csa10g007650	53 kDa	3.0938	4.0141	3.5322	0	2.0565	1.9856
HXXXD-type acyl-transferase family protein	Csa12g082380	51 kDa	1.0313	3.0106	2.6492	0	3.0847	1.9856
arginine methyltransferase 11	Csa10g012990	43 kDa	3.0938	2.0071	1.7661	0	1.0282	2.9784
Protein phosphatase 2C family protein	Csa05g020480	38 kDa	0	3.0106	3.5322	0	4.1129	0
UDP-glucose 6-dehydrogenase family protein	Csa01g001550	72 kDa	1.0313	0	4.4153	4.3401	2.0565	0
hydroxysteroid dehydrogenase 5	Csa02g026890	43 kDa	8.2502	3.0106	0.88306	0	0	2.9784
GroES-like zinc-binding alcohol dehydrogenase family protein	Csa02g072270	45 kDa	6.1877	2.0071	1.7661	0	0	0
P-loop containing nucleoside triphosphate hydrolases superfamily protein	Csa02g075030	65 kDa	0	0	2.6492	0	5.1412	2.9784
2-oxoglutarate (2OG) and Fe(II)-dependent oxygenase superfamily protein	Csa02g026290	40 kDa	3.0938	4.0141	2.6492	0	2.0565	0.99281
NAD(P)H dehydrogenase C1	Csa08g055500	57 kDa	2.0626	3.0106	1.7661	2.1701	2.0565	1.9856
pyrimidine 1	Csa01g020510	47 kDa	7.2189	4.0141	0	0	1.0282	0
ATP-dependent caseinolytic (Clp) protease/crotonase family protein	Csa10g033460	46 kDa	7.2189	2.0071	1.7661	0	0	0
isocitrate lyase	Csa01g024870	64 kDa	0	0	4.4153	0	5.1412	3.9712
UDP-Glycosyltransferase superfamily protein	Csa14g027610	58 kDa	3.0938	1.0035	1.7661	2.1701	2.0565	3.9712
peroxisomal 3-ketoacyl-CoA thiolase 4	Csa03g006040	47 kDa	18.563	19.067	12.363	3.2551	3.0847	8.9353
ATP sulfurylase 1	Csa01g027250	52 kDa	2.0626	1.0035	0.88306	0	3.0847	0.99281
Cluster of mevalonate diphosphate decarboxylase 1 (Csa05g014930.1)	Common Spectra	46 kDa	8.2502	10.035	5.2983	2.1701	1.0282	2.9784
mevalonate diphosphate decarboxylase 1	Csa05g014930	46 kDa	8.2502	10.035	5.2983	2.1701	1.0282	2.9784
mevalonate diphosphate decarboxylase 1	Csa04g052550	46 kDa	8.2502	8.0282	5.2983	0	1.0282	2.9784
vacuolar ATP synthase subunit C (VATC) / V-ATPase C subunit / vacuolar proton pump C subunit (DET3)	Csa03g016670	48 kDa	4.1251	7.0247	0	0	0	0
Late embryogenesis abundant protein (LEA) family protein	Csa15g020270	27 kDa	0	2.0071	2.6492	0	6.1694	1.9856
tripeptidyl peptidase ii	Csa11g025660	268 kDa	0	2.0071	2.6492	3.2551	2.0565	0.99281
unknown protein	Csa19g006710	50 kDa	4.1251	1.0035	2.6492	0	2.0565	1.9856
NAD(P)-binding Rossmann-fold superfamily protein	Csa03g006740	47 kDa	0	0	3.5322	0	2.0565	2.9784
myosin heavy chain-related	Csa11g012060	49 kDa	3.0938	0	0	2.1701	2.0565	0.99281
PDI-like 5-2	Csa03g039120	49 kDa	0	0	1.7661	3.2551	5.1412	2.9784
Alba DNA/RNA-binding protein	Csa15g008740	48 kDa	3.0938	2.0071	1.7661	0	1.0282	0
aspartate aminotransferase 5	Csa10g010490	50 kDa	7.2189	6.0212	1.7661	0	0	1.9856
tryptophan synthase beta-subunit 2	Csa10g015760	51 kDa	8.2502	4.0141	0	0	0	0
peptidase M20/M25/M40 family protein	Csa03g058740	48 kDa	3.0938	2.0071	7.9475	4.3401	4.1129	6.9497
GA requiring 3	Csa08g023520	58 kDa	0	1.0035	1.7661	1.085	3.0847	3.9712
sulfite oxidase	Csa00555s170	43 kDa	0	6.0212	0	0	0	0
glyceraldehyde-3-phosphate dehydrogenase B subunit	Csa03g048580	48 kDa	5.1564	3.0106	0.88306	0	0	0
carbamoyl phosphate synthetase A	Csa04g015880	104 kDa	3.0938	0	3.5322	0	0	0
vacuolar sorting receptor homolog 1	Csa04g038770	69 kDa	0	0	4.4153	2.1701	1.0282	0
unknown protein	Csa15g028010	50 kDa	2.0626	7.0247	1.7661	0	0	0
glutamate dehydrogenase 1	Csa08g010620	46 kDa	4.1251	5.0176	0	0	0	0
TCP-1/cpn60 chaperonin family protein	Csa08g014670	57 kDa	0	0	1.7661	2.1701	4.1129	0
Calcium-binding EF-hand family protein	Csa12g001610	41 kDa	1.0313	3.0106	1.7661	1.085	0	0.99281
Ribosomal protein S3Ae	Csa12g008910	30 kDa	0	0	1.7661	0	0	0
Serine carboxypeptidase S28 family protein	Csa02g074820	58 kDa	4.1251	1.0035	1.7661	1.085	0	1.9856
transducin family protein / WD-40 repeat family protein	Csa07g038740	43 kDa	2.0626	2.0071	1.7661	1.085	0	1.9856
arabinogalactan protein 31	Csa14g035900	35 kDa	1.0313	0	0.88306	0	4.1129	0.99281
ARM repeat superfamily protein	Csa15g019660	57 kDa	1.0313	0	1.7661	3.2551	3.0847	4.9641
fatty acid biosynthesis 1	Csa07g046400	63 kDa	1.0313	3.0106	1.7661	2.1701	0	0
Pyridoxal phosphate (PLP)-dependent transferases superfamily protein	Csa01g035320	58 kDa	4.1251	3.0106	0.88306	0	0	0.99281
Peptide-N4-(N-acetyl-beta-glucosaminyl)asparagine amidase A protein	Csa01g017460	69 kDa	0	0	1.7661	2.1701	4.1129	2.9784
calcium-dependent protein kinase 4	Csa02g028480	57 kDa	0	0	1.7661	1.085	4.1129	0.99281
spermidine disinapoyl acyltransferase	Csa10g028690	50 kDa	0	5.0176	0	4.3401	0	0
GHMP kinase family protein	Csa04g040330	46 kDa	9.2815	7.0247	5.2983	2.1701	3.0847	1.9856
26S proteasome, regulatory subunit Rpn7	Csa05g093020	51 kDa	0	0	1.7661	2.1701	3.0847	1.9856
actin-related protein 4	Csa03g022280	50 kDa	0	1.0035	3.5322	0	2.0565	1.9856
Transducin/WD40 repeat-like superfamily protein	Csa08g007710	47 kDa	2.0626	0	2.6492	0	2.0565	3.9712
pyridoxin (pyrodoxamine) 5'-phosphate oxidase	Csa02g037370	60 kDa	0	0	0	2.1701	2.0565	0
triosephosphate isomerase	Csa04g041700	27 kDa	2.0626	2.0071	0.88306	0	1.0282	1.9856
Cluster of OxaA/YidC-like membrane insertion protein (Csa14g034580.1)	Common Spectra	56 kDa	2.0626	0	2.6492	0	2.0565	1.9856
OxaA/YidC-like membrane insertion protein	Csa14g034580	56 kDa	2.0626	0	2.6492	0	2.0565	1.9856
OxaA/YidC-like membrane insertion protein	Csa17g035640	56 kDa	2.0626	0	0	0	2.0565	1.9856
Cluster of glutamate-1-semialdehyde 2,1-aminomutase 2 (Csa04g033910.1)	Common Spectra	50 kDa	6.1877	2.0071	0	0	0	0
glutamate-1-semialdehyde 2,1-aminomutase 2	Csa04g033910	50 kDa	6.1877	2.0071	0	0	0	0
glutamate-1-semialdehyde-2,1-aminomutase	Csa02g072150	59 kDa	5.1564	2.0071	0	0	0	0
developmentally regulated G-protein 1	Csa03g021270	45 kDa	3.0938	0	0.88306	0	0	0.99281
TBP-associated factor 15B	Csa02g064090	43 kDa	3.0938	2.0071	1.7661	0	0	0
unknown protein	Csa01g023050	48 kDa	2.0626	2.0071	2.6492	0	0	0
Ribosomal protein S11 family protein	Csa04g049610	16 kDa	4.1251	0	1.7661	0	1.0282	1.9856
P-loop containing nucleoside triphosphate hydrolases superfamily protein	Csa08g015500	50 kDa	0	0	4.4153	0	2.0565	1.9856
MOS4-associated complex 3B	Csa05g023120	57 kDa	0	0	1.7661	2.1701	2.0565	0.99281
glucuronidase 3	Csa11g044600	70 kDa	0	1.0035	0.88306	4.3401	1.0282	0.99281
ADP-glucose pyrophosphorylase family protein	Csa09g079490	43 kDa	3.0938	1.0035	3.5322	0	0	0
sulfoquinovosyldiacylglycerol 1	Csa10g009240	53 kDa	2.0626	1.0035	3.5322	0	0	0.99281
isopropylmalate dehydrogenase 2	Csa07g055350	43 kDa	3.0938	3.0106	0	0	0	0
Ribosomal protein L18e/L15 superfamily protein	Csa08g027830	21 kDa	4.1251	0	1.7661	0	0	0.99281
glutathione synthetase 2	Csa08g028310	49 kDa	1.0313	0	0.88306	1.085	1.0282	1.9856
cytochrome P450, family 71, subfamily A, polypeptide 26	Csa04g032370	50 kDa	1.0313	0	2.6492	0	2.0565	0
Adenine nucleotide alpha hydrolases-like superfamily protein	Csa01g013010	22 kDa	0	2.0071	1.7661	0	0	2.9784
NAD(P)-binding Rossmann-fold superfamily protein	Csa06g025310	42 kDa	3.0938	2.0071	0	0	0	0
Cluster of RNA-binding protein-defense related 1 (Csa08g050200.1)	Common Spectra	47 kDa	2.0626	1.0035	0.88306	0	0	0
RNA-binding protein-defense related 1	Csa08g050200	47 kDa	2.0626	1.0035	0.88306	0	0	0
Disease resistance protein (TIR-NBS-LRR class)	Csa20g073520	181 kDa	1.0313	1.0035	0	0	0	0
Pyruvate kinase family protein	Csa04g038930	57 kDa	0	0	0	0	6.1694	0
Pseudouridine synthase/archaeosine transglycosylase-like family protein	Csa03g023770	55 kDa	2.0626	1.0035	0.88306	0	3.0847	2.9784
FAD-binding Berberine family protein	Csa04g047070	90 kDa	0	0	0	0	2.0565	0.99281
beta-ureidopropionase	Csa11g101480	46 kDa	0	4.0141	1.7661	0	0	0
Ribosomal protein S5 family protein	Csa04g056210	31 kDa	1.0313	0	2.6492	1.085	0	0.99281
COP9 signalosome 5A	Csa03g026760	40 kDa	4.1251	0	0	0	0	0
cyclase associated protein 1	Csa10g007640	51 kDa	0	0	0	0	4.1129	0
ATPase, V1 complex, subunit B protein	Csa03g024140	54 kDa	0	0	0	0	3.0847	0
ribosomal protein 5A	Csa01g013020	23 kDa	3.0938	0	0	0	2.0565	0
acylaminoacyl-peptidase-related	Csa11g038570	91 kDa	0	2.0071	0.88306	0	1.0282	0
Glycosyl hydrolase superfamily protein	Csa01g011840	141 kDa	0	3.0106	0	0	0	0.99281
AAA-type ATPase family protein	Csa01g044300	53 kDa	0	0	0.88306	1.085	3.0847	0
poly(A) binding protein 2	Csa10g008100	136 kDa	0	0	2.6492	0	1.0282	0
RNA-binding protein 45A	Csa11g088000	43 kDa	2.0626	0	3.5322	0	1.0282	1.9856
Alba DNA/RNA-binding protein	Csa03g024080.	34 kDa	5.1564	4.0141	3.5322	0	0	0
Cluster of 1,2-alpha-L-fucosidases (Csa10g007930.1)	Common Spectra	97 kDa	0	3.0106	0	0	2.0565	0
1,2-alpha-L-fucosidases	Csa10g007930	97 kDa	0	3.0106	0	0	2.0565	0
Transketolase	Csa05g092570	84 kDa	0	0	0	0	3.0847	0
ureidoglycolate amidohydrolase	Csa11g071300	51 kDa	0	0	0	0	1.0282	2.9784
Protein of unknown function (DUF295)	Csa14g035120	22 kDa	1.0313	0	0	0	3.0847	0
zinc ion binding	Csa06g028840	56 kDa	0	2.0071	0	1.085	0	0
SNF1-related protein kinase regulatory subunit gamma 1	Csa04g033680	60 kDa	0	0	2.6492	0	0	0
DEA(D/H)-box RNA helicase family protein	Csa01g009870	26 kDa	3.0938	0	0	0	0	0
Ribosomal protein L30/L7 family protein	Csa04g002200	24 kDa	2.0626	0	0	0	0	0
RNA-binding (RRM/RBD/RNP motifs) family protein	Csa15g018410	47 kDa	0	0	0	0	2.0565	0.99281
Protein of unknown function (DUF3411)	Csa08g021260	57 kDa	0	0	0.88306	0	0	1.9856
ARM repeat superfamily protein	Csa19g021870	55 kDa	0	0	1.7661	2.1701	3.0847	1.9856
PDI-like 2-2	Csa03g006300	48 kDa	0	1.0035	1.7661	3.2551	1.0282	2.9784
vacuolar ATP synthase subunit H family protein	Csa10g008040	51 kDa	2.0626	0	0	0	0	0
SKU5 similar 17	Csa02g075830	61 kDa	0	0	0	0	0	1.9856
IAA-leucine resistant (ILR)-like gene 5	Csa03g058760	50 kDa	3.0938	3.0106	6.1814	3.2551	3.0847	4.9641
