# Supplementary material for: Genetic variation and structural diversity in major seed proteins among and within Camelina species
Source: Planta. 2022 Oct 6;256(5):93. doi: 10.1007/s00425-022-03998-w (PMC9537204; doi:10.1007/s00425-022-03998-w)
Supplement: Supplementary file 8 — Supplementary file8 (XLSX 29 KB) [file 425_2022_3998_MOESM8_ESM.xlsx]

## Sheet: Sheet1
Supplemental Table S7. Expression of genes encoding major seed proteins from C. sativa lines with different seed protein profiles.
Gene	Protein	Gene Expression (normalized transcripts per million)																	Scale
		Profile 1						Profile 2				Profile 3							0
		CN113733			CN30476			CN30477	CN45816			CN111331			CN114265				5000
		Plant 1	Plant 2	Mean	Plant 1	Plant 2	Mean	Plant 1	Plant 1	Plant 2	Mean	Plant 1	Plant 2	Mean	Plant 1	Plant 2	Mean		10000
Csa11g017000	CsNap-1-G1	16914.1	19552.8	18233.5	10564.2	11615.7	11090	32069.8	15683.5	15663.2	15673.4	27078.6	19549.8	23314.2	17409.5	16868	17138.8		15000
Csa11g017005	CsNap-2-G1	7463.77	6843.34	7153.55	2941.27	3262.08	3101.67	11464.7	5791.9	5751.71	5771.81	10287.9	5911.41	8099.63	4834.76	4165.5	4500.13		20000
Csa11g017010	CsNap-3-G1	25243.8	21587.2	23415.5	13230.1	13179.8	13205	18325.9	27843.5	26144	26993.7	20954.9	25525.8	23240.3	17199.4	14203.4	15701.4		25000
Csa11g017020	CsNap-4-G1	23875.8	24241	24058.3	14573.5	15992.5	15283	28748.3	30604.8	26639.5	28622.2	27926.9	26083.3	27005.1	21961.1	20844.3	21402.7		30000
Csa12g024720	CsNap-1-G3	20283.2	19111.6	19697.4	10288.5	11719.8	11004.1	17809.2	15720.3	16001.3	15860.8	20994.4	18593.1	19793.8	17782.5	15960.4	16871.5		35000
Csa12g024725	CsNap-2-G3	17068.5	15253.5	16161	7344.31	8484.22	7914.27	12052.1	2250.27	2122.52	2186.39	14597.5	15747	15172.2	11099.2	9892.24	10495.7		40000
Csa12g024730	CsNap-3-G3	25025.5	21733.7	23379.6	16294.3	16351.3	16322.8	25961.5	33515.7	29421.5	31468.6	26709.4	31553.1	29131.2	20064.4	16473	18268.7
Csa12g024735	CsNap-4-G3	32699.6	33868.4	33284	19623.7	21942.3	20783	27284	39388.8	35273.3	37331.1	33952.2	36376.2	35164.2	29334.7	28081.5	28708.1
Csa11g070580	CsCRA-1-G1	5091.53	4229.41	4660.47	4761.12	3814.32	4287.72	4685.63	8835.71	5648.23	7241.97	7032.11	5534.52	6283.31	6103.23	5861.22	5982.22
Csa11g070590	CsCRA-2-G1	7932.89	7135.74	7534.32	8019.51	7675.97	7847.74	7578.35	16252.6	10612.8	13432.7	12677.8	11518.7	12098.2	10551.9	11156.1	10854
Csa18g009670	CsCRA-1-G2	8700.68	7576.31	8138.49	7853.32	7255.82	7554.57	7009.39	17691.3	11448	14569.6	12897.6	11007.4	11952.5	10841.9	11030.9	10936.4
Csa14g004960	CsCRB-1-G1	3318.81	3489.15	3403.98	3405.02	2814.61	3109.81	3069.65	8852.88	4377.76	6615.32	4392.74	4587.55	4490.14	4112.46	4403.3	4257.88
Csa03g005050	CsCRB-1-G2	1242.5	1287.57	1265.03	1973.8	1626.86	1800.33	2695.67	2223.36	1300.7	1762.03	1048.17	1252.94	1150.55	1189.33	1214.84	1202.08
Csa17g006950	CsCRB-1-G3	5346.32	5580.08	5463.2	4669.44	3866.37	4267.91	5386.71	11414.1	6633.96	9024.02	5390.78	6295.33	5843.05	5251.19	5454.03	5352.61
Csa11g015240	CsCRC-1-G1	0	3.03	1.51	47.69	40.48	44.09	2.7	14404.1	7765.82	11085	1.04	1.67	1.36	48.79	65.72	57.26
Csa10g014100	CsCRC-1-G2	0.81	0	0.4	22.43	11.59	17.01	0.93	2575.99	1863.84	2219.92	2.16	0.87	1.51	0.89	4.3	2.6
Csa12g021990	CsCRC-1-G3	28.31	14.94	21.63	1238.48	1272.38	1255.43	12.16	32906.3	13522	23214.1	22.74	13.04	17.89	2496.17	4063.3	3279.73
Csa14g004970	CsCRD-1-G1	517.44	445.51	481.47	398.78	341.84	370.31	491.62	1033.8	761.3	897.55	528.6	637.84	583.22	482.9	455.73	469.31
Csa03g005060	CsCRD-1-G2	112.21	72.45	92.33	71.82	71.57	71.69	74.81	245.94	116.61	181.28	109.63	123.24	116.43	84.63	66.5	75.56
Csa17g006960	CsCRD-1-G3	564.23	529.26	546.74	541.09	404.51	472.8	639	1098.59	759.66	929.13	749.66	764.87	757.27	540.55	554.33	547.44
Csa11g019460	CsOle1-1-G1	2225.19	1850.94	2038.06	2040.36	2202.44	2121.4	1943.89	2830.86	2764.57	2797.71	2132.08	2164.15	2148.11	2213.48	2117.77	2165.62
Csa10g017840	CsOle1-1-G2	3610.33	3276.03	3443.18	3448.52	3645.04	3546.78	3305.04	4845.22	4468.65	4656.93	4042.62	3854.81	3948.71	3623.93	3448.52	3536.22
Csa12g028090	CsOle1-1-G3	3433.72	2896	3164.86	3339.98	3722.41	3531.19	2848.1	4528.79	4120.94	4324.86	3563.46	3453.74	3508.6	3620.49	3377.41	3498.95
Csa11g057650	CsOle2-1-G1	1221.3	1096.89	1159.1	1632.52	1634.45	1633.48	1265.94	1710.63	1645.47	1678.05	1629.65	1570.86	1600.25	1527.7	1624.83	1576.26
Csa10g047190	CsOle2-1-G2	899.47	840.43	869.95	1079.95	1173.07	1126.51	810.21	1260.42	1076.53	1168.48	1153.56	1253.84	1203.7	1179.12	1121.46	1150.29
Csa12g079570	CsOle2-1-G3	2045.33	1859.3	1952.31	2524.61	2518.18	2521.4	2143.24	2292.7	2324.72	2308.71	2279.95	2480.13	2380.04	2933.53	2704.33	2818.93
Csa11g082710	CsOle3-1-G1	327.12	354.29	340.7	232.83	280.86	256.85	257.32	322.56	298.66	310.61	219.91	268.1	244	282.42	248.91	265.67
Csa18g022020	CsOle3-1-G2	425.45	343.9	384.68	301.37	308.66	305.02	305.01	294.81	271.38	283.09	249	275.34	262.17	266.53	280.18	273.36
Csa02g041750	CsOle3-1-G3	432.49	372.48	402.49	325.47	381.76	353.61	237.8	402.73	396.71	399.72	318.65	328.55	323.6	317.46	334.08	325.77
Csa04g015780	CsOle4-1-G1	1577.49	1544.94	1561.21	1719.57	1834.03	1776.8	1455.83	1700.69	2087.03	1893.86	1634.96	1602.96	1618.96	1874.72	1793.09	1833.91
Csa06g008780	CsOle4-1-G2	1081.56	1233.51	1157.53	1169.2	1467.54	1318.37	991.64	1650.19	1639.09	1644.64	1442.53	1481.4	1461.97	1533.14	1500.61	1516.87
Csa09g014800	CsOle4-1-G3	1029.4	1166.04	1097.72	1082.69	1189.48	1136.09	890.75	1718.78	1751.97	1735.38	1394.95	1270.8	1332.88	1463.27	1461.98	1462.63
Csa19g031870	CsVic1A-1-G1	972.01	944.87	958.44	1458.91	1595.9	1527.4	1143.39	1480.09	1605.76	1542.93	1334.04	1133.44	1233.74	1715.64	1422.14	1568.89
Csa01g025880	CsVic1A-1-G2	898.73	973.21	935.97	2326.81	2137.83	2232.32	1228.39	1616.96	2078.14	1847.55	102.08	1395.04	748.56	2195.33	1921.7	2058.51
Csa15g039290	CsVic1A-1-G3	750.47	853.95	802.21	1891.45	1760.48	1825.97	1012.27	1456.97	1786.42	1621.7	1659.4	1335.64	1497.52	1997.27	1604.91	1801.09
Csa15g039300	CsVic1B-1-G3	8.39	4.89	6.64	140.14	120.04	130.09	7.76	226.08	141.14	183.61	7.49	117.24	62.36	105.77	100.99	103.38
Csa01g025890	CsVic1B-1-G2	1.33	4.53	2.93	7.42	0	3.71	12.32	3.43	0.7	2.06	145.33	3.58	74.45	5.13	7.12	6.12
Csa07g016060	CsVic2-1-G1	481.67	311.61	396.64	435.74	378.44	407.09	473.35	582.42	403.39	492.9	500.18	405.21	452.7	482.92	434.69	458.8
Csa16g016660	CsVic2-1-G2	16.26	13.63	14.95	15.61	13.03	14.32	10.37	10.96	11.74	11.35	14.26	16.88	15.57	6.78	14.98	10.88
Csa05g038120	CsVic2-1-G3	385.41	245.15	315.28	347.02	307.31	327.17	314.63	429.3	352.01	390.65	336.59	323.87	330.23	364.15	277.77	320.96
