# Supplementary material for: Genetic variation and structural diversity in major seed proteins among and within Camelina species
Source: Planta. 2022 Oct 6;256(5):93. doi: 10.1007/s00425-022-03998-w (PMC9537204; doi:10.1007/s00425-022-03998-w)
Supplement: Supplementary file 9 — Supplementary file9 (XLSX 22 KB) [file 425_2022_3998_MOESM9_ESM.xlsx]

## Sheet: Core Structure
Supplemental Table S8a. Cruciferin modeling statistics.
Parameter	Cruciferin
	A. thaliana CruA	A. thaliana CruB	A. thaliana CruC	CsCruA-1-G1	CsCruB-1-G1	CsCruC-1-G1	CsCruD-1-G1	B. napus 3KGL_FA
Construction Software	ProMod/SPDBV 3.70/3.70b19	ProMod/SPDBV 3.70/3.70b19	ProMod/SPDBV 3.70/3.70b19	ProMod/SPDBV 3.70/3.70b19	ProMod/SPDBV 3.70/3.70b19	ProMod/SPDBV 3.70/3.70b19	ProMod/SPDBV 3.70/3.70b19	ProMod 3.3.0.0
Template	3KG1.A	3KG1.A	3KG1.A	3KG1.A	3KG1.A	3KG1.A	3KG1.A	3KG1.A
Range	7-436	1-423	8-487	1-432	1-425	8-456	5-427	1-453
Coverage	0.92	0.93	0.8	0.91	0.92	0.86	0.93	1
Sequence Similary	0.57	0.55	0.49	0.58	0.54	0.49	0.45	0.62
Sequence Identity (%)	86.13	76.56	61.9	86.91	74.25	61.63	51	100
Model
QMEAN	-1.31	-1.14	-2.45	-0.98	-1.46	-1.64	-2.7	-1.13
C beta	-0.27	0.2	-0.23	0.13	-0.25	-1.13	-0.75	0.22
All atom	-1.59	-2.09	-2.32	-1.74	-1.93	-1.17	-1.68	-1.39
Solvation	-0.42	-0.57	-0.64	-0.48	-0.88	-0.4	-0.73	-0.77
Torsion	-1.05	-0.99	-2.15	-0.76	-1.04	-1.24	-2.23	-0.84
Oligo state	Homotrimer	Homotrimer	Homotrimer	Homotrimer	Homotrimer	Homotrimer	Homotrimer	Homotrimer
Untemplated residues	Gln1:Gly6 Phe103:E110 Leu239:Glu262 Gly434:Ala449	Glu95:Q103 Arg233:Glu250 Pro424:Ala432	Arg1:Pro7 Gln104:Gly156 Arg293:Glu314 Gly488:Ala501	P95:Q104 R241:L257 G433:V442	G94:G102 R235:E252 G426:V435	R1:P7 G102:Q126 R262:L281 G457:A469	R1:P6 Q182-W186 R240:E254 S428:S431	Gly97:G137 Arg267:E280 gly454:A466
Energy (KJ/Mol)	-29166	-26636.9	-31740.4	-25389.2	-18117.5	-22799	-17134.5	-26131.1
RMSD from template (A)	0.20 (393)	0.32 (396)	0.34 (392)	0.19 (394)	0.26 (390)	0.23(394)	0.43 (385)	0.19 (394)
G factor	-0.1	-0.24	-0.37	-0.15	-0.15	-0.16	-0.09	-0.19
RP-Core	0.883	0.878	0.828	0.876	0.873	0.874	0.907	0.877
RP-Allowed	0.114	0.111	0.142	0.121	0.119	0.118	0.09	0.115
RP-Generally Allowed	0.003	0.008	0.02	0.003	0.0003	0.008	0	0.005
RP-Disallowed	0	0.003	0.01	0	0.0006	0	0.003	0.003
Z score	-6.72	-6.29	-6.8	-6.76	-6.73	-6.76	-7.11	-6.66
RMSD – Root Mean Square Deviation
RP – Ramachandran plot

## Sheet: Loops
Supplemental Table S8b. Modeling information for cruciferin loops.
Cruciferin	residues	region	modeling template	Loop discovery method	Loop template sequence
A. thaliana CruA	12	F99:R111	2GBP	SPDBV
	28	P238:I265	1UDG	SPDBV
A. thaliana CruB	8	E95:Q103	1FHR	DaReUS-Loop	Loop_EGQGQGQSQ_model7
	21	P231:T251	ProMod3	Swiss Model	A.PRO230-(PLRRGEGGQQPHEIANGLEE)-A.THR251 (6 candidates, BB)
A. thaliana CruC	66	Q101:P166	ProMod3	Swiss Model	A.GLN101-(GQQQGQPWQGRQGQQGQPWEGQGQQGQQGRQGQPWEGQGQQGQQGRQGQQGQPWEGQGQQGQQGF)-A.ARG167 (6 candidates, BB)
	23	R293:T316	2k4k.A	DaReUS-Loop	Loop_RQPYESEEWRHPRSPQGNGLEET_model9.pdb
CsCruA-1-G1	17	Pro95:R112	1GSE.A	SPDBV
	26	R237:C262	1RCF	SPDBV
CsCruB-1-G1	17	V92:D109	1FBA.A (281)	SPDBV
	25	P233:M257	1HVD	SPDBV
CsCruC-1-G1	38	Q98:D137	1HOE	SPDBV
	49	P260:M288	1HVD	SPDBV
CsCruD-1-G1	19	P239:C257	1EDE	SPDBV
B. napus 3KGL	47	Gly96:M142	9RNT	SPDBV
	16	L266:T281	1GPB	SPDBV
