# Supplementary material for: Genetic variation and structural diversity in major seed proteins among and within Camelina species
Source: Planta. 2022 Oct 6;256(5):93. doi: 10.1007/s00425-022-03998-w (PMC9537204; doi:10.1007/s00425-022-03998-w)
Supplement: Supplementary file 10 — Supplementary file10 (XLSX 18 KB) [file 425_2022_3998_MOESM10_ESM.xlsx]

## Sheet: Phosphorylation
Supplemental Table S9. Predicted phosphorylation sites in C. sativa cruciferins.
C. sativa Cruciferin
CsCruA-1-G1 (Csa11g070580)				CsCruB-1-G1 (Csa17g006950)				CsCruC-1-G1 (Csa11g015240)				CsCruD-1-G1 (Csa17g006960)
Burried	Surface exposed pockets			Burried	Surface exposed pockets			Burried	Surface exposed pockets			Burried	Surface exposed pockets
	IE Face	Side	IA Face		IE Face	Side	IA Face		IE Face	Side	IA Face		IE Face	Side	IA Face
Ser-67	Ser-289	Ser-75	Ser-64	Ser-380	Ser-290	Ser-113	Ser-41	Ser-74	Ser-290	Ser-120	Ser-53	Ser-83	Ser-296	Ser-81	Ser-39
Ser-90	Ser-297	Ser-113		Thr-90	Ser-319	Ser-119	Ser-46	Ser-93	Ser-310	Ser-459	Ser-228	Ser-428	Ser-398	Ser-122	Ser-43
Ser-174	Ser-418	Ser-114		Thr-148	Ser-387	Ser-298	Ser-235	Ser-106	Ser-335	Tyr-375	Ser-266	Thr-73	Ser-300	Ser-169	Ser-64
Ser-326	Thr-283	Ser-133		Thr-445	Ser-405	Ser-324		Ser-350	Ser-442		Thr-48	Tyr-97	Ser-307	Ser-442	Ser-198
Ser-387	Thr-311	Ser-331			Ser-411	Ser-428		Ser-416	Thr-334		Thr-50		Ser-311	Thr-78	Ser-213
Thr-86	Thr-412	Ser-394			Ser-438	Ser-447		Ser-435	Thr-340		Tyr-60		Ser-415	Thr-236	Ser-219
Thr-151	Thr-449	Ser-375			Thr-109	Thr-386		Thr-92	Thr-340				Thr-115	Thr-350	Thr-30
Thr-154	Thr-155*	Ser-435			Thr-279	Tyr-301		Tyr-98	Thr-436				Thr-308	Thr-388	Thr-50
	Tyr-71*	Ser-454			Thr-304	Tyr-344			Thr-473				Thr-409	Thr-392	Thr-200
		Thr-235			Tyr-295				Ser-97*				Tyr-116	Thr-432
		Thr-353			Ser-64*				Ser-313*				Tyr-406	Thr-451
		Thr-393			Ser-150*								Thr-180*	Tyr-348
		Tyr-308
		Tyr-351
*These residues reside in the trimer main pocket accessable from the IE face.
